# Supplementary material for: 2-[3-(2-Chloro­phen­yl)-5-oxo-1,5-diphenyl­pentyl­idene]malononitrile
Source: Acta Crystallogr Sect E Struct Rep Online. 2010 Dec 11;67(Pt 1):o62. doi: 10.1107/S1600536810050622 (PMC3050168; doi:10.1107/S1600536810050622)
Supplement: Supplementary file 1 [file e-67-00o62-sup1.cif]

##############################################################################
###                                                                        ###
###        Electronic paper (Acta Crystallographica Section E)             ###
###                                                                        ###
##############################################################################
#                                                                            #
# This CIF contains the data in a paper accepted for publication in Acta     #
# Crystallographica Section E. It conforms to the requirements of Notes      #
# for Authors for Section E, and has been peer reviewed under the auspices   #
# of the IUCr Commission on Journals.                                        #
#                                                                            #
# Full details of the Crystallographic Information File format               #
# are given in the paper "The Crystallographic Information File (CIF):       #
# a New Standard Archive File for Crystallography" by S. R. Hall, F. H.      #
# Allen and I. D. Brown [Acta Cryst. (1991), A47, 655-685].                  #
#                                                                            #
# The current version of the core CIF dictionary is obtainable from          #
# ftp://ftp.iucr.org/pub/cif_core.dic. The current version number is 2.4.    #
#                                                                            #
# Software is freely available for graphical display of the structure(s) in  #
# this CIF.  For information consult the CIF home page http://www.iucr.org/  #
# cif/home.html                                                              #
#                                                                            #
# This file may be used for bona fide research purposes within the           #
# scientific community so long as proper attribution is given to the journal # 
# article from which it was obtained.                                        #
#                                                                            #
##############################################################################
                                             
data_global
_audit_creation_method     'from SHELXL97 CIF and IUCr SHELXL97-template'
_journal_date_recd_electronic     2010-11-25
_journal_date_accepted     2010-12-03
_journal_name_full     'Acta Crystallographica, Section E'
_journal_year     2011
_journal_volume     67
_journal_issue      1
_journal_page_first     o62
_journal_page_last     o62
_journal_paper_category     QO
_journal_coeditor_code     PV2363
_publ_contact_author_name     'Bai-Xiang Du'
_publ_contact_author_address
;
School of Chemistry and Chemical Engineering
Xuzhou Normal University
Xuzhou Jiangsu 221116
People's Republic of China
;
_publ_contact_author_email     dbx19722@xznu.edu.cn
_publ_contact_author_fax     ?
_publ_contact_author_phone     ?
_publ_section_title
;
2-[3-(2-Chlorophenyl)-5-oxo-1,5-diphenylpentylidene]malononitrile
;
loop_
    _publ_author_name
    _publ_author_address
    'Bai-Xiang Du'
;
School of Chemistry and Chemical Engineering
Xuzhou Normal University
Xuzhou Jiangsu 221116
People's Republic of China
;
    'Jie Zhou'
;
School of Chemistry and Chemical Engineering
Xuzhou Normal University
Xuzhou Jiangsu 221116
People's Republic of China
;
    'Yu-Ling Li'
;
School of Chemistry and Chemical Engineering
Xuzhou Normal University
Xuzhou Jiangsu 221116
People's Republic of China
;
    'Xiang-Shan Wang'
;
School of Chemistry and Chemical Engineering
Xuzhou Normal University
Xuzhou Jiangsu 221116
People's Republic of China
;
data_I
_chemical_name_systematic
;
2-[3-(2-Chlorophenyl)-5-oxo-1,5-diphenylpentylidene]malononitrile
;
_chemical_name_common     ?
_chemical_formula_moiety     'C26 H19 Cl N2 O'
_chemical_formula_sum     'C26 H19 Cl N2 O'
_chemical_formula_iupac     'C26 H19 Cl N2 O'
_chemical_formula_weight     410.88
_chemical_melting_point     ?
_chemical_melting_point_gt     438
_chemical_melting_point_lt     439
_symmetry_cell_setting     orthorhombic
_symmetry_space_group_name_H-M     'P b c a'
_symmetry_space_group_name_Hall     '-P 2ac 2ab'
loop_
    _symmetry_equiv_pos_as_xyz
    'x, y, z'
    '-x+1/2, -y, z+1/2'
    '-x, y+1/2, -z+1/2'
    'x+1/2, -y+1/2, -z'
    '-x, -y, -z'
    'x-1/2, y, -z-1/2'
    'x, -y-1/2, z-1/2'
    '-x-1/2, y-1/2, z'
_cell_length_a     12.4450(3)
_cell_length_b     14.3866(3)
_cell_length_c     24.1913(5)
_cell_angle_alpha     90.00
_cell_angle_beta     90.00
_cell_angle_gamma     90.00
_cell_volume     4331.24(16)
_cell_formula_units_Z     8
_cell_measurement_reflns_used     5457
_cell_measurement_theta_min     2.74
_cell_measurement_theta_max     22.02
_cell_measurement_temperature     296(2)
_exptl_crystal_description     block
_exptl_crystal_colour     orange
_exptl_crystal_size_max     0.496
_exptl_crystal_size_mid     0.386
_exptl_crystal_size_min     0.289
_exptl_crystal_density_diffrn     1.260
_exptl_crystal_density_meas     ?
_exptl_crystal_density_method     'not measured'
_exptl_crystal_F_000     1712
_exptl_absorpt_coefficient_mu     0.196
_exptl_absorpt_correction_type     none
_exptl_absorpt_process_details     ?
_exptl_absorpt_correction_T_min     ?
_exptl_absorpt_correction_T_max     ?
_exptl_special_details
;
;
_diffrn_ambient_temperature     296(2)
_diffrn_radiation_type     MoK\a
_diffrn_radiation_wavelength     0.71073
_diffrn_radiation_source     'fine-focus sealed tube'
_diffrn_radiation_monochromator     graphite
_diffrn_measurement_device_type     'Bruker SMART CCD area-detector'
_diffrn_measurement_method     '\f and \w'
_diffrn_detector_area_resol_mean     ?
_diffrn_reflns_number     34193
_diffrn_reflns_av_R_equivalents     0.0419
_diffrn_reflns_av_sigmaI/netI     0.0289
_diffrn_reflns_theta_min     1.68
_diffrn_reflns_theta_max     27.62
_diffrn_reflns_theta_full     27.62
_diffrn_measured_fraction_theta_max     0.997
_diffrn_measured_fraction_theta_full     0.997
_diffrn_reflns_limit_h_min     -14
_diffrn_reflns_limit_h_max     16
_diffrn_reflns_limit_k_min     -16
_diffrn_reflns_limit_k_max     18
_diffrn_reflns_limit_l_min     -31
_diffrn_reflns_limit_l_max     31
_diffrn_standards_number     ?
_diffrn_standards_interval_count     0
_diffrn_standards_interval_time     ?
_diffrn_standards_decay_%     ?
_refine_special_details
;
Refinement of <i>F</i>^2^ against ALL reflections. The weighted <i>R</i>-factor
<i>wR</i> and goodness of fit <i>S</i> are based on <i>F</i>^2^, conventional
<i>R</i>-factors <i>R</i> are based on <i>F</i>, with <i>F</i> set to zero for
negative <i>F</i>^2^. The threshold expression of <i>F</i>^2^ >
\s(<i>F</i>^2^) is used only for calculating <i>R</i>-factors(gt) <i>etc</i>.
and is not relevant to the choice of reflections for refinement.
<i>R</i>-factors based on <i>F</i>^2^ are statistically about twice as large
as those based on <i>F</i>, and <i>R</i>- factors based on ALL data will be
even larger.
;
_reflns_number_total     5019
_reflns_number_gt     2972
_reflns_threshold_expression     I>2\s(I)
_refine_ls_structure_factor_coef     Fsqd
_refine_ls_matrix_type     full
_refine_ls_R_factor_all     0.0889
_refine_ls_R_factor_gt     0.0486
_refine_ls_wR_factor_gt     0.1307
_refine_ls_wR_factor_ref     0.1531
_refine_ls_goodness_of_fit_ref     1.036
_refine_ls_restrained_S_all     1.036
_refine_ls_number_reflns     5019
_refine_ls_number_parameters     271
_refine_ls_number_restraints     0
_refine_ls_hydrogen_treatment     constr
_refine_ls_weighting_scheme     calc
_refine_ls_weighting_details
         'calc w=1/[\s^2^(Fo^2^)+(0.0713P)^2^+0.4979P] where P=(Fo^2^+2Fc^2^)/3'
_atom_sites_solution_hydrogens     geom
_atom_sites_solution_primary     direct
_atom_sites_solution_secondary     difmap
_refine_ls_shift/su_max     0.001
_refine_ls_shift/su_mean     0.000
_refine_diff_density_max     0.223
_refine_diff_density_min     -0.269
_refine_ls_extinction_method     none
_refine_ls_extinction_coef     ?
loop_
    _atom_type_symbol
    _atom_type_description
    _atom_type_scat_dispersion_real
    _atom_type_scat_dispersion_imag
    _atom_type_scat_source
    'C' 'C' 0.0033 0.0016
                         'International Tables Vol C Tables 4.2.6.8 and 6.1.1.4'
    'H' 'H' 0.0000 0.0000
                         'International Tables Vol C Tables 4.2.6.8 and 6.1.1.4'
    'N' 'N' 0.0061 0.0033
                         'International Tables Vol C Tables 4.2.6.8 and 6.1.1.4'
    'O' 'O' 0.0106 0.0060
                         'International Tables Vol C Tables 4.2.6.8 and 6.1.1.4'
    'Cl' 'Cl' 0.1484 0.1585
                         'International Tables Vol C Tables 4.2.6.8 and 6.1.1.4'
_computing_data_collection     'SMART (Bruker, 2001)'
_computing_cell_refinement     'SAINT (Bruker, 2001)'
_computing_data_reduction     'SAINT (Bruker, 2001)'
_computing_structure_solution     'SHELXS97 (Sheldrick, 2008)'
_computing_structure_refinement     'SHELXL97 (Sheldrick, 2008)'
_computing_molecular_graphics     'SHELXTL (Sheldrick, 2008)'
_computing_publication_material     'SHELXTL (Sheldrick, 2008)'
loop_
    _atom_site_type_symbol
    _atom_site_label
    _atom_site_fract_x
    _atom_site_fract_y
    _atom_site_fract_z
    _atom_site_U_iso_or_equiv
    _atom_site_adp_type
    _atom_site_calc_flag
    _atom_site_refinement_flags
    _atom_site_occupancy
    _atom_site_disorder_assembly
    _atom_site_disorder_group
    Cl Cl1 0.39311(5) 0.00962(5) 0.68110(3) 0.0971(3) Uani d . 1 . .
    C C9 0.21419(13) 0.09876(11) 0.61061(7) 0.0520(4) Uani d . 1 . .
    H H9A 0.2428 0.1139 0.6473 0.062 Uiso calc R 1 . .
    C C8 0.10322(13) 0.05493(12) 0.61832(8) 0.0560(4) Uani d . 1 . .
    H H8A 0.0692 0.0488 0.5824 0.067 Uiso calc R 1 . .
    H H8B 0.1121 -0.0071 0.6334 0.067 Uiso calc R 1 . .
    C C21 0.29056(14) 0.03111(11) 0.58342(8) 0.0556(5) Uani d . 1 . .
    C C10 0.20485(14) 0.18975(11) 0.57755(8) 0.0557(4) Uani d . 1 . .
    H H10A 0.1812 0.1751 0.5403 0.067 Uiso calc R 1 . .
    H H10B 0.1501 0.2284 0.5945 0.067 Uiso calc R 1 . .
    C C11 0.30676(14) 0.24393(10) 0.57417(8) 0.0544(4) Uani d . 1 . .
    C C6 -0.08495(15) 0.08221(13) 0.66065(8) 0.0572(5) Uani d . 1 . .
    C C22 0.37359(15) -0.01196(12) 0.61140(10) 0.0678(5) Uani d . 1 . .
    C C12 0.34607(16) 0.27063(12) 0.52452(8) 0.0625(5) Uani d . 1 . .
    C C15 0.35978(16) 0.27215(12) 0.62569(8) 0.0610(5) Uani d . 1 . .
    O O1 0.06454(13) 0.17514(13) 0.68188(7) 0.1005(6) Uani d . 1 . .
    C C7 0.03017(16) 0.10937(13) 0.65567(8) 0.0615(5) Uani d . 1 . .
    N N1 0.50586(17) 0.38254(14) 0.51232(9) 0.0950(6) Uani d . 1 . .
    C C13 0.43597(18) 0.33273(14) 0.51864(9) 0.0727(6) Uani d . 1 . .
    C C24 0.4281(2) -0.09442(16) 0.53127(15) 0.0962(8) Uani d . 1 . .
    H H24A 0.4745 -0.1357 0.5137 0.115 Uiso calc R 1 . .
    C C1 -0.12962(17) 0.00934(14) 0.63200(10) 0.0752(6) Uani d . 1 . .
    H H1A -0.0876 -0.0250 0.6076 0.090 Uiso calc R 1 . .
    C C20 0.2988(2) 0.30836(13) 0.66865(8) 0.0747(6) Uani d . 1 . .
    H H20A 0.2244 0.3114 0.6654 0.090 Uiso calc R 1 . .
    C C16 0.4708(2) 0.26488(16) 0.63205(11) 0.0878(7) Uani d . 1 . .
    H H16A 0.5128 0.2394 0.6041 0.105 Uiso calc R 1 . .
    C C26 0.27768(18) 0.00750(12) 0.52708(10) 0.0721(6) Uani d . 1 . .
    H H26A 0.2221 0.0341 0.5069 0.087 Uiso calc R 1 . .
    C C14 0.2967(2) 0.24452(15) 0.47332(11) 0.0852(7) Uani d . 1 . .
    C C5 -0.14936(19) 0.13109(16) 0.69652(9) 0.0805(6) Uani d . 1 . .
    H H5A -0.1202 0.1799 0.7167 0.097 Uiso calc R 1 . .
    C C23 0.44248(17) -0.07472(15) 0.58579(13) 0.0880(7) Uani d . 1 . .
    H H23A 0.4976 -0.1028 0.6057 0.106 Uiso calc R 1 . .
    C C25 0.3458(2) -0.05403(15) 0.50173(11) 0.0889(7) Uani d . 1 . .
    H H25A 0.3365 -0.0685 0.4646 0.107 Uiso calc R 1 . .
    C C2 -0.2366(2) -0.01304(19) 0.63923(12) 0.0981(8) Uani d . 1 . .
    H H2A -0.2663 -0.0624 0.6197 0.118 Uiso calc R 1 . .
    C C3 -0.2987(2) 0.0365(2) 0.67466(11) 0.0947(8) Uani d . 1 . .
    H H3A -0.3705 0.0207 0.6795 0.114 Uiso calc R 1 . .
    C C4 -0.25626(19) 0.1091(2) 0.70305(10) 0.0921(7) Uani d . 1 . .
    H H4A -0.2992 0.1438 0.7268 0.111 Uiso calc R 1 . .
    C C18 0.4571(4) 0.3335(2) 0.72144(15) 0.1327(15) Uani d . 1 . .
    H H18A 0.4900 0.3550 0.7535 0.159 Uiso calc R 1 . .
    N N2 0.2593(3) 0.22584(17) 0.43153(10) 0.1295(10) Uani d . 1 . .
    C C17 0.5177(3) 0.2960(2) 0.68043(17) 0.1288(13) Uani d . 1 . .
    H H17A 0.5917 0.2912 0.6849 0.155 Uiso calc R 1 . .
    C C19 0.3479(3) 0.33966(17) 0.71595(11) 0.1089(10) Uani d . 1 . .
    H H19A 0.3068 0.3651 0.7443 0.131 Uiso calc R 1 . .
loop_
    _atom_site_aniso_label
    _atom_site_aniso_U_11
    _atom_site_aniso_U_22
    _atom_site_aniso_U_33
    _atom_site_aniso_U_12
    _atom_site_aniso_U_13
    _atom_site_aniso_U_23
    Cl1 0.0767(4) 0.1071(5) 0.1076(5) 0.0193(3) -0.0259(3) 0.0111(4)
    C9 0.0472(10) 0.0470(9) 0.0617(10) 0.0028(7) -0.0016(8) 0.0037(7)
    C8 0.0494(10) 0.0497(9) 0.0687(11) 0.0002(8) 0.0018(8) 0.0032(8)
    C21 0.0473(10) 0.0425(8) 0.0771(12) -0.0043(7) 0.0066(9) 0.0054(8)
    C10 0.0528(11) 0.0448(9) 0.0695(11) 0.0022(7) -0.0056(9) 0.0027(8)
    C11 0.0537(11) 0.0370(8) 0.0724(12) 0.0059(7) -0.0006(9) 0.0003(8)
    C6 0.0515(11) 0.0589(10) 0.0611(11) 0.0043(8) 0.0024(8) 0.0024(8)
    C22 0.0484(11) 0.0523(10) 0.1027(16) 0.0010(8) 0.0065(10) 0.0106(10)
    C12 0.0688(12) 0.0474(9) 0.0714(12) 0.0021(9) 0.0110(10) -0.0048(9)
    C15 0.0651(12) 0.0435(9) 0.0744(13) -0.0092(8) -0.0103(10) 0.0107(8)
    O1 0.0712(10) 0.1136(13) 0.1167(13) -0.0219(9) 0.0164(9) -0.0566(11)
    C7 0.0538(11) 0.0636(11) 0.0671(12) -0.0002(9) 0.0001(9) -0.0066(9)
    N1 0.0909(15) 0.0822(13) 0.1118(16) -0.0147(11) 0.0316(12) 0.0016(11)
    C13 0.0747(14) 0.0588(12) 0.0846(15) 0.0030(11) 0.0227(12) -0.0024(10)
    C24 0.0767(17) 0.0579(13) 0.154(3) 0.0045(12) 0.0416(18) -0.0098(15)
    C1 0.0578(13) 0.0751(13) 0.0927(15) -0.0047(10) 0.0077(11) -0.0159(11)
    C20 0.0963(17) 0.0591(12) 0.0689(13) -0.0124(11) -0.0060(12) 0.0020(10)
    C16 0.0694(15) 0.0785(14) 0.1154(19) -0.0124(12) -0.0217(14) 0.0221(13)
    C26 0.0755(14) 0.0498(10) 0.0912(15) 0.0016(9) 0.0152(12) 0.0004(10)
    C14 0.118(2) 0.0643(13) 0.0733(15) -0.0065(12) 0.0138(14) -0.0044(11)
    C5 0.0680(14) 0.0882(15) 0.0854(15) -0.0005(12) 0.0126(12) -0.0168(12)
    C23 0.0545(13) 0.0653(13) 0.144(2) 0.0088(10) 0.0151(14) 0.0067(15)
    C25 0.1003(19) 0.0621(13) 0.1042(18) -0.0081(13) 0.0309(15) -0.0117(12)
    C2 0.0648(15) 0.1060(19) 0.124(2) -0.0228(13) 0.0044(15) -0.0243(16)
    C3 0.0535(14) 0.124(2) 0.1068(19) -0.0112(14) 0.0122(13) 0.0044(17)
    C4 0.0614(14) 0.1157(19) 0.0992(17) 0.0068(14) 0.0222(13) -0.0104(15)
    C18 0.194(4) 0.107(2) 0.098(2) -0.067(3) -0.067(3) 0.0279(19)
    N2 0.206(3) 0.1064(17) 0.0766(15) -0.0285(19) -0.0054(16) -0.0090(13)
    C17 0.110(3) 0.121(3) 0.155(3) -0.048(2) -0.071(2) 0.050(2)
    C19 0.173(3) 0.0812(16) 0.0730(16) -0.0366(19) -0.0189(19) 0.0037(12)
_geom_special_details
;
All e.s.d.'s (except the e.s.d. in the dihedral angle between two l.s. planes)
are estimated using the full covariance matrix. The cell e.s.d.'s are taken
into account individually in the estimation of e.s.d.'s in distances, angles
and torsion angles; correlations between e.s.d.'s in cell parameters are only
used when they are defined by crystal symmetry. An approximate (isotropic)
treatment of cell e.s.d.'s is used for estimating e.s.d.'s involving l.s.
planes.
;
loop_
    _geom_bond_atom_site_label_1
    _geom_bond_atom_site_label_2
    _geom_bond_site_symmetry_2
    _geom_bond_distance
    _geom_bond_publ_flag
    Cl1 C22 . 1.732(3) ?
    C9 C21 . 1.511(2) ?
    C9 C8 . 1.530(2) ?
    C9 C10 . 1.538(2) ?
    C9 H9A . 0.9800 ?
    C8 C7 . 1.502(3) ?
    C8 H8A . 0.9700 ?
    C8 H8B . 0.9700 ?
    C21 C22 . 1.382(3) ?
    C21 C26 . 1.414(3) ?
    C10 C11 . 1.491(2) ?
    C10 H10A . 0.9700 ?
    C10 H10B . 0.9700 ?
    C11 C12 . 1.353(2) ?
    C11 C15 . 1.468(3) ?
    C6 C1 . 1.374(3) ?
    C6 C5 . 1.375(3) ?
    C6 C7 . 1.490(3) ?
    C22 C23 . 1.391(3) ?
    C12 C14 . 1.433(3) ?
    C12 C13 . 1.439(3) ?
    C15 C20 . 1.388(3) ?
    C15 C16 . 1.394(3) ?
    O1 C7 . 1.217(2) ?
    N1 C13 . 1.137(3) ?
    C24 C23 . 1.361(4) ?
    C24 C25 . 1.378(4) ?
    C24 H24A . 0.9300 ?
    C1 C2 . 1.381(3) ?
    C1 H1A . 0.9300 ?
    C20 C19 . 1.373(3) ?
    C20 H20A . 0.9300 ?
    C16 C17 . 1.382(4) ?
    C16 H16A . 0.9300 ?
    C26 C25 . 1.371(3) ?
    C26 H26A . 0.9300 ?
    C14 N2 . 1.145(3) ?
    C5 C4 . 1.377(3) ?
    C5 H5A . 0.9300 ?
    C23 H23A . 0.9300 ?
    C25 H25A . 0.9300 ?
    C2 C3 . 1.357(4) ?
    C2 H2A . 0.9300 ?
    C3 C4 . 1.356(4) ?
    C3 H3A . 0.9300 ?
    C4 H4A . 0.9300 ?
    C18 C17 . 1.357(5) ?
    C18 C19 . 1.369(5) ?
    C18 H18A . 0.9300 ?
    C17 H17A . 0.9300 ?
    C19 H19A . 0.9300 ?
loop_
    _geom_angle_atom_site_label_1
    _geom_angle_atom_site_label_2
    _geom_angle_atom_site_label_3
    _geom_angle_site_symmetry_1
    _geom_angle_site_symmetry_3
    _geom_angle
    _geom_angle_publ_flag
    C21 C9 C8 . . 110.83(13) ?
    C21 C9 C10 . . 111.67(14) ?
    C8 C9 C10 . . 110.24(13) ?
    C21 C9 H9A . . 108.0 ?
    C8 C9 H9A . . 108.0 ?
    C10 C9 H9A . . 108.0 ?
    C7 C8 C9 . . 113.89(15) ?
    C7 C8 H8A . . 108.8 ?
    C9 C8 H8A . . 108.8 ?
    C7 C8 H8B . . 108.8 ?
    C9 C8 H8B . . 108.8 ?
    H8A C8 H8B . . 107.7 ?
    C22 C21 C26 . . 116.69(18) ?
    C22 C21 C9 . . 123.08(18) ?
    C26 C21 C9 . . 120.21(17) ?
    C11 C10 C9 . . 114.15(14) ?
    C11 C10 H10A . . 108.7 ?
    C9 C10 H10A . . 108.7 ?
    C11 C10 H10B . . 108.7 ?
    C9 C10 H10B . . 108.7 ?
    H10A C10 H10B . . 107.6 ?
    C12 C11 C15 . . 120.85(17) ?
    C12 C11 C10 . . 120.33(17) ?
    C15 C11 C10 . . 118.72(16) ?
    C1 C6 C5 . . 118.21(19) ?
    C1 C6 C7 . . 123.25(17) ?
    C5 C6 C7 . . 118.53(18) ?
    C21 C22 C23 . . 122.3(2) ?
    C21 C22 Cl1 . . 120.10(16) ?
    C23 C22 Cl1 . . 117.62(18) ?
    C11 C12 C14 . . 122.55(18) ?
    C11 C12 C13 . . 123.06(19) ?
    C14 C12 C13 . . 114.25(19) ?
    C20 C15 C16 . . 119.2(2) ?
    C20 C15 C11 . . 119.59(18) ?
    C16 C15 C11 . . 121.2(2) ?
    O1 C7 C6 . . 119.99(18) ?
    O1 C7 C8 . . 120.41(18) ?
    C6 C7 C8 . . 119.60(16) ?
    N1 C13 C12 . . 177.8(3) ?
    C23 C24 C25 . . 120.8(2) ?
    C23 C24 H24A . . 119.6 ?
    C25 C24 H24A . . 119.6 ?
    C6 C1 C2 . . 120.3(2) ?
    C6 C1 H1A . . 119.9 ?
    C2 C1 H1A . . 119.9 ?
    C19 C20 C15 . . 120.2(3) ?
    C19 C20 H20A . . 119.9 ?
    C15 C20 H20A . . 119.9 ?
    C17 C16 C15 . . 119.2(3) ?
    C17 C16 H16A . . 120.4 ?
    C15 C16 H16A . . 120.4 ?
    C25 C26 C21 . . 121.1(2) ?
    C25 C26 H26A . . 119.5 ?
    C21 C26 H26A . . 119.5 ?
    N2 C14 C12 . . 177.7(3) ?
    C6 C5 C4 . . 121.2(2) ?
    C6 C5 H5A . . 119.4 ?
    C4 C5 H5A . . 119.4 ?
    C24 C23 C22 . . 119.1(2) ?
    C24 C23 H23A . . 120.5 ?
    C22 C23 H23A . . 120.5 ?
    C26 C25 C24 . . 120.0(3) ?
    C26 C25 H25A . . 120.0 ?
    C24 C25 H25A . . 120.0 ?
    C3 C2 C1 . . 120.4(2) ?
    C3 C2 H2A . . 119.8 ?
    C1 C2 H2A . . 119.8 ?
    C2 C3 C4 . . 120.2(2) ?
    C2 C3 H3A . . 119.9 ?
    C4 C3 H3A . . 119.9 ?
    C3 C4 C5 . . 119.7(2) ?
    C3 C4 H4A . . 120.2 ?
    C5 C4 H4A . . 120.2 ?
    C17 C18 C19 . . 120.4(3) ?
    C17 C18 H18A . . 119.8 ?
    C19 C18 H18A . . 119.8 ?
    C18 C17 C16 . . 120.8(3) ?
    C18 C17 H17A . . 119.6 ?
    C16 C17 H17A . . 119.6 ?
    C18 C19 C20 . . 120.1(3) ?
    C18 C19 H19A . . 120.0 ?
    C20 C19 H19A . . 120.0 ?
loop_
    _geom_torsion_atom_site_label_1
    _geom_torsion_atom_site_label_2
    _geom_torsion_atom_site_label_3
    _geom_torsion_atom_site_label_4
    _geom_torsion_site_symmetry_1
    _geom_torsion_site_symmetry_2
    _geom_torsion_site_symmetry_3
    _geom_torsion_site_symmetry_4
    _geom_torsion
    _geom_torsion_publ_flag
    C21 C9 C8 C7 . . . . 167.52(15) ?
    C10 C9 C8 C7 . . . . -68.3(2) ?
    C8 C9 C21 C22 . . . . -107.58(19) ?
    C10 C9 C21 C22 . . . . 129.09(17) ?
    C8 C9 C21 C26 . . . . 71.0(2) ?
    C10 C9 C21 C26 . . . . -52.3(2) ?
    C21 C9 C10 C11 . . . . -63.88(19) ?
    C8 C9 C10 C11 . . . . 172.46(15) ?
    C9 C10 C11 C12 . . . . 126.58(17) ?
    C9 C10 C11 C15 . . . . -56.9(2) ?
    C26 C21 C22 C23 . . . . 0.7(3) ?
    C9 C21 C22 C23 . . . . 179.38(17) ?
    C26 C21 C22 Cl1 . . . . -177.92(13) ?
    C9 C21 C22 Cl1 . . . . 0.7(2) ?
    C15 C11 C12 C14 . . . . 179.97(18) ?
    C10 C11 C12 C14 . . . . -3.6(3) ?
    C15 C11 C12 C13 . . . . -4.6(3) ?
    C10 C11 C12 C13 . . . . 171.84(16) ?
    C12 C11 C15 C20 . . . . 132.33(19) ?
    C10 C11 C15 C20 . . . . -44.1(2) ?
    C12 C11 C15 C16 . . . . -46.5(2) ?
    C10 C11 C15 C16 . . . . 137.02(17) ?
    C1 C6 C7 O1 . . . . 179.4(2) ?
    C5 C6 C7 O1 . . . . -2.0(3) ?
    C1 C6 C7 C8 . . . . -0.8(3) ?
    C5 C6 C7 C8 . . . . 177.80(18) ?
    C9 C8 C7 O1 . . . . -8.8(3) ?
    C9 C8 C7 C6 . . . . 171.45(16) ?
    C11 C12 C13 N1 . . . . -157(6) ?
    C14 C12 C13 N1 . . . . 19(6) ?
    C5 C6 C1 C2 . . . . 0.4(3) ?
    C7 C6 C1 C2 . . . . 179.0(2) ?
    C16 C15 C20 C19 . . . . 2.4(3) ?
    C11 C15 C20 C19 . . . . -176.51(18) ?
    C20 C15 C16 C17 . . . . -1.6(3) ?
    C11 C15 C16 C17 . . . . 177.3(2) ?
    C22 C21 C26 C25 . . . . -1.0(3) ?
    C9 C21 C26 C25 . . . . -179.72(17) ?
    C11 C12 C14 N2 . . . . 166(8) ?
    C13 C12 C14 N2 . . . . -9(8) ?
    C1 C6 C5 C4 . . . . -1.1(3) ?
    C7 C6 C5 C4 . . . . -179.8(2) ?
    C25 C24 C23 C22 . . . . -0.9(4) ?
    C21 C22 C23 C24 . . . . 0.2(3) ?
    Cl1 C22 C23 C24 . . . . 178.89(18) ?
    C21 C26 C25 C24 . . . . 0.4(3) ?
    C23 C24 C25 C26 . . . . 0.6(3) ?
    C6 C1 C2 C3 . . . . 0.0(4) ?
    C1 C2 C3 C4 . . . . 0.5(4) ?
    C2 C3 C4 C5 . . . . -1.2(4) ?
    C6 C5 C4 C3 . . . . 1.6(4) ?
    C19 C18 C17 C16 . . . . 1.1(5) ?
    C15 C16 C17 C18 . . . . -0.1(4) ?
    C17 C18 C19 C20 . . . . -0.3(4) ?
    C15 C20 C19 C18 . . . . -1.4(4) ?
loop_
    _geom_hbond_atom_site_label_D
    _geom_hbond_atom_site_label_H
    _geom_hbond_atom_site_label_A
    _geom_hbond_site_symmetry_A
    _geom_hbond_distance_DH
    _geom_hbond_distance_HA
    _geom_hbond_distance_DA
    _geom_hbond_angle_DHA
    C8 H8A N1 4_456 0.97 2.62 3.502(3) 151.8
    C9 H9A Cl1 . 0.98 2.53 3.083(3) 115.3
    C10 H10B O1 . 0.97 2.48 3.071(4) 119.1
