# Supplementary material for: 2-[3-(2-Chloro­phen­yl)-5-oxo-1,5-diphenyl­pentyl­idene]malononitrile
Source: Acta Crystallogr Sect E Struct Rep Online. 2010 Dec 11;67(Pt 1):o62. doi: 10.1107/S1600536810050622 (PMC3050168; doi:10.1107/S1600536810050622)
Supplement: Supplementary file 2 [file e-67-00o62-Isup2.hkl]

# 
# h,k,l, Fc-squared, Fo-squared, sigma(Fo-squared) and status flag 
# 
data_I
_shelx_title ' A in Pbca' 
_shelx_refln_list_code          4 
_shelx_F_calc_maximum      265.12 
_exptl_crystal_F_000      1712.00 
_reflns_d_resolution_high  0.7664 
 
loop_ 
 _symmetry_equiv_pos_as_xyz 
 'x, y, z' 
 '-x+1/2, -y, z+1/2' 
 '-x, y+1/2, -z+1/2' 
 'x+1/2, -y+1/2, -z' 
 '-x, -y, -z' 
 'x-1/2, y, -z-1/2' 
 'x, -y-1/2, z-1/2' 
 '-x-1/2, y-1/2, z' 
 
_cell_length_a    12.4450 
_cell_length_b    14.3866 
_cell_length_c    24.1913 
_cell_angle_alpha  90.000 
_cell_angle_beta   90.000 
_cell_angle_gamma  90.000 
 
_shelx_F_squared_multiplier     1.000 
 
loop_ 
 _refln_index_h 
 _refln_index_k 
 _refln_index_l 
 _refln_F_squared_calc 
 _refln_F_squared_meas 
 _refln_F_squared_sigma 
 _refln_observed_status 
   2   0   0    10332.76     9896.26    309.39 o 
   4   0   0       23.73       58.69      6.35 o 
   6   0   0     2753.65     2723.55    157.16 o 
   8   0   0      123.39      100.88     10.98 o 
  10   0   0      626.25      613.91     27.52 o 
  12   0   0      704.56      665.83     45.60 o 
  14   0   0      100.69       48.85     20.56 o 
  16   0   0        2.70       -3.17     21.57 o 
   2   1   0    15313.21    15575.38    342.67 o 
   4   1   0    11107.36    11526.79    162.91 o 
   6   1   0     1388.73     1663.75     27.34 o 
   8   1   0      528.24      595.42     27.52 o 
  10   1   0       29.45       42.54      7.68 o 
  12   1   0        0.05        0.05      9.24 o 
  14   1   0        1.61       15.80     12.03 o 
  16   1   0        8.46       22.35     16.81 o 
   0   2   0     7517.22     7146.42    162.64 o 
   2   2   0      973.34     1248.94     35.59 o 
   4   2   0    17290.46    16230.07    227.71 o 
   6   2   0    13508.23    14524.43    370.28 o 
   8   2   0     3774.17     3466.05     56.27 o 
  10   2   0      975.74      911.75     28.39 o 
  12   2   0       90.40       73.25     11.45 o 
  14   2   0       40.54       49.25     15.50 o 
  16   2   0        0.67        8.80     15.77 o 
   2   3   0    31089.26    31604.99    440.85 o 
   4   3   0     2600.14     2829.02     43.23 o 
   6   3   0     4003.46     4402.51     67.11 o 
   8   3   0      279.80      291.36     10.87 o 
  10   3   0      258.61      179.09     23.31 o 
  12   3   0        2.97       -5.25      7.82 o 
  14   3   0       24.40       -7.87     11.24 o 
  16   3   0        0.17       -2.52     14.70 o 
   0   4   0    42539.79    43583.23    786.62 o 
   2   4   0    29356.40    30265.21    422.25 o 
   4   4   0     9341.25     9891.55    140.34 o 
   6   4   0       29.58       11.49      3.33 o 
   8   4   0     1646.58     1601.13     33.57 o 
  10   4   0      826.84      886.07     33.21 o 
  12   4   0      742.14      657.05     25.85 o 
  14   4   0       53.13       83.82     14.31 o 
   2   5   0      124.74      105.65      6.13 o 
   4   5   0      825.95      946.87     15.64 o 
   6   5   0      810.97      904.87     20.62 o 
   8   5   0      247.31      222.80     10.77 o 
  10   5   0       24.75       61.52      9.22 o 
  12   5   0       96.66       96.69     18.04 o 
  14   5   0        8.98       -2.79     12.76 o 
   0   6   0     1789.07     1612.53     25.09 o 
   2   6   0       38.15       53.55      3.78 o 
   4   6   0     3467.85     3250.68     45.06 o 
   6   6   0     1015.23      945.06     21.67 o 
   8   6   0      849.94      788.96     20.76 o 
  10   6   0      102.73      123.91     11.36 o 
  12   6   0      161.05      114.63     44.05 o 
  14   6   0        1.32        8.23     13.04 o 
   2   7   0      771.64      948.44     13.85 o 
   4   7   0     2199.30     2053.53     30.05 o 
   6   7   0      212.12      196.71      7.94 o 
   8   7   0      192.32      204.24     10.80 o 
  10   7   0       73.90       91.03     21.90 o 
  12   7   0        7.89        9.45     21.14 o 
  14   7   0       23.70       38.50     18.47 o 
   0   8   0     6259.54     6349.77     91.65 o 
   2   8   0     1294.81     1531.12     20.96 o 
   4   8   0       37.60       28.55      3.59 o 
   6   8   0      155.30      167.14      8.61 o 
   8   8   0     2430.17     2401.13     75.79 o 
  10   8   0        0.12       -0.66      7.33 o 
  12   8   0       42.26       40.47     13.34 o 
  14   8   0       29.77       55.67     28.57 o 
   2   9   0     3625.67     3888.22     52.73 o 
   4   9   0      221.64      259.22      9.12 o 
   6   9   0      904.50      930.90     25.84 o 
   8   9   0       37.49       38.28     14.84 o 
  10   9   0       10.08        0.12      7.35 o 
  12   9   0        1.26      -10.41     10.41 o 
  14   9   0       23.17       36.31     16.27 o 
   0  10   0     1522.58     1803.82     49.39 o 
   2  10   0       13.20       11.50      3.04 o 
   4  10   0      227.42      214.97     16.05 o 
   6  10   0      550.77      567.60     19.35 o 
   8  10   0      480.81      518.61     20.88 o 
  10  10   0       27.92       19.38     11.12 o 
  12  10   0       40.53       37.82     11.37 o 
   2  11   0       29.48       39.35      3.83 o 
   4  11   0       28.15       22.56      5.08 o 
   6  11   0      517.14      601.51     20.30 o 
   8  11   0       82.08       87.31     11.24 o 
  10  11   0       44.13       40.01     10.74 o 
  12  11   0        2.64        5.11     10.26 o 
   0  12   0     2016.57     1948.56     68.62 o 
   2  12   0       25.29       17.26      6.35 o 
   4  12   0      267.69      287.89     24.86 o 
   6  12   0      523.09      572.94     25.48 o 
   8  12   0       35.14       23.15      9.67 o 
  10  12   0        0.02       -2.12      8.19 o 
  12  12   0        5.52       10.04     11.38 o 
   2  13   0      307.77      273.93     12.08 o 
   4  13   0        7.08        7.30     11.65 o 
   6  13   0        2.27        6.86      6.69 o 
   8  13   0       24.05       23.35      7.00 o 
  10  13   0        1.22        3.18     12.57 o 
   0  14   0      167.16      130.52     12.05 o 
   2  14   0       74.71       65.21     12.01 o 
   4  14   0      651.42      675.36     21.91 o 
   6  14   0       29.40       22.40      7.41 o 
   8  14   0      191.15      229.77     22.94 o 
  10  14   0       96.81      123.93     12.91 o 
   2  15   0      180.70      226.29     10.61 o 
   4  15   0       12.61        4.04     10.46 o 
   6  15   0       33.30       25.22      6.79 o 
   8  15   0        4.29       14.59     16.56 o 
   0  16   0       66.18       80.88     10.75 o 
   2  16   0       19.27       19.91     10.61 o 
   4  16   0        0.01       26.91     12.77 o 
   6  16   0       15.86       15.01     13.06 o 
   8  16   0       19.38       17.48     12.88 o 
   2  17   0        8.66        9.16      9.45 o 
   4  17   0       15.35       23.67     13.13 o 
   6  17   0       20.02       16.02     14.57 o 
   2  18   0       57.44       88.31     13.71 o 
   4  18   0       53.28       63.21     15.95 o 
   1   1   1      217.44      207.55      5.13 o 
   2   1   1    10814.58    10907.98    170.22 o 
   3   1   1     6285.79     6301.24     63.56 o 
   4   1   1     2746.12     2727.63     29.46 o 
   5   1   1      179.03      119.76      3.88 o 
   6   1   1     9517.70     9293.63     86.56 o 
   7   1   1      399.08      395.46      7.50 o 
   8   1   1      501.38      514.88     12.74 o 
   9   1   1        0.13        0.93      3.47 o 
  10   1   1      134.90      131.66      7.32 o 
  11   1   1       29.26       30.18      6.41 o 
  12   1   1        1.45        0.80      5.85 o 
  13   1   1       20.80       17.77      8.73 o 
  14   1   1        0.13        2.28      8.69 o 
  15   1   1       12.46       14.27      9.68 o 
  16   1   1        7.86       20.78     10.88 o 
   0   2   1    10026.24     9293.68    489.27 o 
   1   2   1      152.78       94.37      2.87 o 
   2   2   1     3353.68     3599.91     47.42 o 
   3   2   1    11280.72    11619.32    121.62 o 
   4   2   1      162.18      168.71      4.21 o 
   5   2   1      462.09      474.35      7.86 o 
   6   2   1     2297.49     2280.07     26.65 o 
   7   2   1       32.50       40.91      3.58 o 
   8   2   1        4.24        2.95      2.99 o 
   9   2   1       14.61        4.14      3.34 o 
  10   2   1       31.69       27.34      6.07 o 
  11   2   1      894.92      816.88     19.86 o 
  12   2   1        4.41        6.82      5.84 o 
  13   2   1        6.55        8.25      6.66 o 
  14   2   1        0.00       -2.28      8.18 o 
  15   2   1       10.41       14.61      9.71 o 
  16   2   1       21.62       34.57     11.75 o 
   1   3   1    34968.71    34427.07    380.83 o 
   2   3   1    44683.82    43868.46    512.77 o 
   3   3   1     3996.50     4162.67     47.89 o 
   4   3   1     1136.60      991.38     13.21 o 
   5   3   1     2137.36     2530.16     28.35 o 
   6   3   1        9.03       29.48      3.05 o 
   7   3   1      409.60      416.20      8.42 o 
   8   3   1      847.48      795.76     14.69 o 
   9   3   1      112.10      127.80      6.62 o 
  10   3   1      490.59      419.81     17.27 o 
  11   3   1       49.40       45.62      6.87 o 
  12   3   1        1.51       -2.43      5.66 o 
  13   3   1        5.56       -3.04      6.30 o 
  14   3   1       27.80       23.02      7.59 o 
  15   3   1       31.60       47.49     11.24 o 
  16   3   1        7.87        3.80     11.60 o 
   0   4   1    34056.54    33951.61    434.23 o 
   1   4   1      132.50      176.29      5.25 o 
   2   4   1      346.00      425.58     13.18 o 
   3   4   1      194.30      245.26      8.26 o 
   4   4   1       36.75       24.18      2.41 o 
   5   4   1       13.90        9.52      2.72 o 
   6   4   1       33.34       26.51      2.78 o 
   7   4   1      279.99      244.97      6.64 o 
   8   4   1      244.95      233.91      7.78 o 
   9   4   1       30.12       28.63      4.31 o 
  10   4   1      542.91      552.70     16.00 o 
  11   4   1       86.15       79.77      7.80 o 
  12   4   1        0.01        8.34      5.91 o 
  13   4   1       16.60       13.75      6.64 o 
  14   4   1       11.44       16.52      7.95 o 
  15   4   1        9.63       17.56      9.06 o 
   1   5   1      498.45      634.43      6.56 o 
   2   5   1      568.29      464.43      5.78 o 
   3   5   1       15.84       27.88      2.53 o 
   4   5   1        5.26       22.06      4.26 o 
   5   5   1      367.88      423.12     10.78 o 
   6   5   1     1613.51     1400.06     20.09 o 
   7   5   1        5.27        4.59      2.78 o 
   8   5   1      558.41      603.55     12.99 o 
   9   5   1     1763.02     1652.48     25.91 o 
  10   5   1     1278.56     1217.99     21.35 o 
  11   5   1       46.65       32.30      6.32 o 
  12   5   1      183.82      202.13     11.48 o 
  13   5   1       32.64       39.48      8.67 o 
  14   5   1        1.70        7.83      8.49 o 
  15   5   1       17.50       25.21     11.14 o 
   0   6   1     1632.49     1743.90     25.53 o 
   1   6   1      704.34      782.11      8.32 o 
   2   6   1       73.93       75.47      2.17 o 
   3   6   1      933.82      893.74     10.16 o 
   4   6   1     1668.22     1719.19     18.16 o 
   5   6   1     1783.95     1729.70     19.57 o 
   6   6   1      508.36      542.25     10.42 o 
   7   6   1      577.96      528.52     10.97 o 
   8   6   1      425.75      385.61      9.82 o 
   9   6   1      695.64      668.62     20.14 o 
  10   6   1      709.93      748.27     16.01 o 
  11   6   1       33.25       22.26      6.83 o 
  12   6   1        1.62        6.24      6.66 o 
  13   6   1        1.74        9.70      8.38 o 
  14   6   1        0.45        7.64      9.18 o 
  15   6   1        0.04       -3.84      9.52 o 
   1   7   1      139.75      152.84      3.26 o 
   2   7   1     4247.90     4331.56     37.84 o 
   3   7   1     1294.74     1280.72     12.87 o 
   4   7   1      913.60     1124.69     12.86 o 
   5   7   1       80.68       72.23      3.26 o 
   6   7   1     1659.76     1591.79     20.05 o 
   7   7   1        8.94       14.93      3.70 o 
   8   7   1      113.18      115.22      8.71 o 
   9   7   1      609.08      586.12     14.35 o 
  10   7   1      614.57      609.18     16.83 o 
  11   7   1        0.48        2.08      6.31 o 
  12   7   1       23.71       30.58      8.99 o 
  13   7   1       15.06       -5.45      8.11 o 
  14   7   1       14.44        1.65      9.09 o 
  15   7   1       12.04      -15.15     15.85 o 
   0   8   1      677.71      598.43      9.91 o 
   1   8   1       78.39       82.24      2.27 o 
   2   8   1      103.04       82.75      2.36 o 
   3   8   1      855.06      846.08      9.59 o 
   4   8   1      418.46      406.60      6.70 o 
   5   8   1       20.89       18.78      2.80 o 
   6   8   1        0.04        1.25      3.71 o 
   7   8   1       78.35       87.52      5.84 o 
   8   8   1       15.25       13.02      4.72 o 
   9   8   1       49.58       60.31      8.39 o 
  10   8   1       44.40       34.89      6.49 o 
  11   8   1       65.64       56.41      8.76 o 
  12   8   1        3.09       -7.37      7.37 o 
  13   8   1        7.12       -0.85      8.31 o 
  14   8   1        0.58       -4.62     12.93 o 
   1   9   1        7.34       11.36      2.04 o 
   2   9   1     2796.29     2751.17     29.64 o 
   3   9   1       14.99        9.48      1.96 o 
   4   9   1      241.63      202.49      5.34 o 
   5   9   1      852.53      867.69     16.56 o 
   6   9   1      543.62      594.23     13.74 o 
   7   9   1     1255.75     1122.25     21.64 o 
   8   9   1      231.98      251.96     10.26 o 
   9   9   1      112.56       98.38      7.91 o 
  10   9   1        0.60       -1.18      5.11 o 
  11   9   1       75.52       83.17      8.63 o 
  12   9   1       34.16       43.36      9.75 o 
  13   9   1       18.71       12.89     12.94 o 
  14   9   1       17.97       21.12     10.54 o 
   0  10   1      170.18      168.65      5.44 o 
   1  10   1      246.92      271.01      4.82 o 
   2  10   1       43.34       52.53      2.97 o 
   3  10   1       20.43       22.63      3.12 o 
   4  10   1       13.86       19.48      3.35 o 
   5  10   1     1671.72     1607.94     24.22 o 
   6  10   1        9.07        7.12      4.25 o 
   7  10   1        1.19        5.78      4.69 o 
   8  10   1        0.06        5.22      4.77 o 
   9  10   1      226.92      208.30     10.65 o 
  10  10   1       23.64       21.85      6.31 o 
  11  10   1        1.34        4.77      6.08 o 
  12  10   1        4.34        7.19      7.39 o 
  13  10   1        0.09        5.57      9.19 o 
   1  11   1      192.63      164.48      6.69 o 
   2  11   1      616.48      625.93     10.63 o 
   3  11   1       24.62       23.61      2.79 o 
   4  11   1      231.31      247.55      7.67 o 
   5  11   1      754.06      774.55     14.14 o 
   6  11   1      872.08      919.65     16.93 o 
   7  11   1      370.42      356.97     11.49 o 
   8  11   1        9.84        7.33      4.92 o 
   9  11   1        6.66        8.29      6.02 o 
  10  11   1        6.26       -0.26      5.92 o 
  11  11   1        8.90       12.55      6.76 o 
  12  11   1       14.27       21.48      7.76 o 
  13  11   1        4.56       -3.89     10.69 o 
   0  12   1      839.34      878.58     25.09 o 
   1  12   1      412.39      426.23      9.32 o 
   2  12   1        0.12       -2.78      2.78 o 
   3  12   1       24.53       21.84      2.83 o 
   4  12   1        8.35       13.38      3.41 o 
   5  12   1        0.14       -1.94      3.64 o 
   6  12   1       12.93       22.43      4.24 o 
   7  12   1      134.10      142.76      7.16 o 
   8  12   1        8.45        4.86      5.32 o 
   9  12   1       19.05       15.40      5.95 o 
  10  12   1        9.92        9.35      6.24 o 
  11  12   1        1.01        8.92      6.60 o 
  12  12   1       21.40       22.04      8.53 o 
   1  13   1       27.38       30.37      7.36 o 
   2  13   1      141.22      195.80      9.14 o 
   3  13   1       35.05       42.94      7.41 o 
   4  13   1       10.52       14.15      3.66 o 
   5  13   1      139.27      112.66      7.86 o 
   6  13   1       12.47        3.40      4.57 o 
   7  13   1      111.28      103.31     10.07 o 
   8  13   1       97.89      108.76      7.67 o 
   9  13   1       65.45       74.18      7.93 o 
  10  13   1        8.53        3.47      6.65 o 
  11  13   1        1.79        3.97      8.78 o 
   0  14   1       34.42       48.33      6.27 o 
   1  14   1        0.18       -1.76      3.14 o 
   2  14   1        4.30        6.04      4.65 o 
   3  14   1      729.87      730.13     19.91 o 
   4  14   1       22.79       17.19      7.15 o 
   5  14   1        3.06        0.51      3.62 o 
   6  14   1       22.28       17.87      4.87 o 
   7  14   1        1.39        7.35      5.63 o 
   8  14   1       22.33       22.68      6.75 o 
   9  14   1       32.47       29.81      6.00 o 
  10  14   1       76.22       79.67      8.45 o 
   1  15   1       65.42       57.31      7.44 o 
   2  15   1      167.42      182.42      9.15 o 
   3  15   1        1.13       -1.80      4.68 o 
   4  15   1       26.29       27.73      8.98 o 
   5  15   1       26.46       17.27      5.68 o 
   6  15   1       24.44       41.38      7.04 o 
   7  15   1       53.61       46.62      7.77 o 
   8  15   1       40.64       32.77      7.74 o 
   9  15   1       12.74       13.78      7.49 o 
   0  16   1        0.38       -4.76      4.76 o 
   1  16   1        0.13        7.06      4.76 o 
   2  16   1        6.28        9.77      4.91 o 
   3  16   1        0.50        2.44      5.53 o 
   4  16   1       47.56       48.62      9.73 o 
   5  16   1        6.41       -3.95      6.25 o 
   6  16   1        0.03        0.58      5.54 o 
   7  16   1        1.60       -1.84      6.29 o 
   8  16   1        4.44       14.40      5.66 o 
   1  17   1       57.32       55.41     10.02 o 
   2  17   1       15.77        7.48      7.27 o 
   3  17   1        8.04       15.94      7.74 o 
   4  17   1       27.36       27.79      9.59 o 
   5  17   1        7.97        5.58      8.64 o 
   6  17   1        3.40        6.42      9.34 o 
   0  18   1        4.36        0.65      7.86 o 
   1  18   1        0.08        5.52      7.65 o 
   2  18   1        0.70        4.75      7.11 o 
   3  18   1       14.43       14.19      8.02 o 
   4  18   1        5.61       -3.19      8.59 o 
   0   0   2     2118.31     1846.75     62.56 o 
   2   0   2     8629.18     9158.55    202.97 o 
   3   0   2    36424.82    36956.98    512.01 o 
   4   0   2     5841.40     5925.91     78.26 o 
   5   0   2      252.84      244.02      8.39 o 
   6   0   2     1613.92     1681.65     26.62 o 
   7   0   2      625.45      891.28     17.12 o 
   8   0   2     1325.80     1210.48     24.52 o 
   9   0   2      510.20      592.86     18.33 o 
  10   0   2        3.09       -0.28      5.54 o 
  11   0   2     1565.90     1388.29     34.02 o 
  12   0   2        5.22        4.81     10.69 o 
  13   0   2      188.17      140.77     18.73 o 
  14   0   2      236.48      239.03     28.64 o 
  15   0   2        1.47       -1.12     12.51 o 
  16   0   2        0.22       11.77     14.59 o 
   1   1   2      503.63      435.13      7.52 o 
   2   1   2      252.39      220.49      6.32 o 
   3   1   2       13.84       18.36      1.57 o 
   4   1   2       12.33       19.51      2.43 o 
   5   1   2     2044.55     2126.47     23.17 o 
   6   1   2      839.25      899.17     12.34 o 
   7   1   2     2130.46     2167.54     23.85 o 
   8   1   2       12.82        7.74      2.92 o 
   9   1   2       11.05        7.66      3.84 o 
  10   1   2       15.23       10.75      4.27 o 
  11   1   2        4.21        0.85      4.79 o 
  12   1   2        4.39       -5.81      5.81 o 
  13   1   2       18.16        5.40      8.48 o 
  14   1   2        2.44       -5.63      9.71 o 
  15   1   2        0.11        3.08      9.36 o 
  16   1   2        0.76       -2.32      9.76 o 
   0   2   2     2580.17     2178.97     41.99 o 
   1   2   2     1685.82     1632.56     20.64 o 
   2   2   2     6009.24     5976.42     67.35 o 
   3   2   2     5361.72     4972.19     56.83 o 
   4   2   2     2623.03     2680.21     29.11 o 
   5   2   2      122.13      166.93      4.60 o 
   6   2   2      207.62      166.20      9.11 o 
   7   2   2     3855.48     3885.22     43.12 o 
   8   2   2       71.46       73.73      4.96 o 
   9   2   2       78.62       82.18      6.76 o 
  10   2   2      386.43      397.33     13.10 o 
  11   2   2      338.15      294.66     12.36 o 
  12   2   2        1.99       -5.45      5.45 o 
  13   2   2       34.72       47.36      8.04 o 
  14   2   2       58.41       61.38      9.89 o 
  15   2   2       10.72       14.43      9.59 o 
  16   2   2        0.41       16.84     11.22 o 
   1   3   2    41961.66    41164.08    456.31 o 
   2   3   2    23214.53    23260.57    255.17 o 
   3   3   2      365.88      398.80      6.76 o 
   4   3   2       53.22       61.48      2.95 o 
   5   3   2      195.16      204.45      5.56 o 
   6   3   2       10.55       19.16      2.67 o 
   7   3   2      135.68      133.94      5.67 o 
   8   3   2       89.57       93.59      5.22 o 
   9   3   2       65.58       45.67      5.05 o 
  10   3   2      274.92      281.33     11.46 o 
  11   3   2       36.41       53.35      6.86 o 
  12   3   2       21.42       25.85      6.72 o 
  13   3   2        6.78       10.52      6.74 o 
  14   3   2        5.43        3.30      7.12 o 
  15   3   2        0.24        1.32      8.51 o 
   0   4   2     9441.94    10263.36    143.74 o 
   1   4   2     2158.61     2331.17     24.58 o 
   2   4   2    28682.05    29173.80    287.03 o 
   3   4   2     6553.40     6516.93     73.74 o 
   4   4   2      849.02      784.24     11.03 o 
   5   4   2     5637.85     5764.55     59.93 o 
   6   4   2      369.85      313.96      7.55 o 
   7   4   2      719.62      642.46     11.52 o 
   8   4   2      221.38      220.15      7.57 o 
   9   4   2       14.56       17.28      4.01 o 
  10   4   2      430.37      445.99     12.73 o 
  11   4   2      182.31      168.28      9.89 o 
  12   4   2        1.71        0.97      5.83 o 
  13   4   2       31.00       31.25      9.40 o 
  14   4   2       15.36       25.37      8.04 o 
  15   4   2        3.68       -8.74      8.74 o 
   1   5   2      838.37      860.24      9.82 o 
   2   5   2      429.52      534.95      6.45 o 
   3   5   2      891.44      974.69     11.39 o 
   4   5   2     9275.60     9728.52     97.78 o 
   5   5   2     3026.53     3407.39     36.90 o 
   6   5   2      648.69      657.30     11.48 o 
   7   5   2       58.46       57.96      4.27 o 
   8   5   2       43.35       38.51      4.36 o 
   9   5   2        1.11        6.33      7.51 o 
  10   5   2      163.51      169.61      8.85 o 
  11   5   2        5.76        3.19      5.31 o 
  12   5   2       14.96       16.66      6.34 o 
  13   5   2        2.23       -2.22      7.02 o 
  14   5   2        3.22       -0.65      7.88 o 
  15   5   2        6.28       -9.86      9.86 o 
   0   6   2    21449.00    20973.08    247.82 o 
   1   6   2      607.60      553.51      7.08 o 
   2   6   2      161.68      179.95      3.22 o 
   3   6   2      613.31      582.27      7.47 o 
   4   6   2     2144.70     2320.67     23.56 o 
   5   6   2        4.68        7.60      2.25 o 
   6   6   2      168.07      194.00      6.24 o 
   7   6   2     1134.32     1101.08     17.54 o 
   8   6   2        0.41       -3.20      3.20 o 
   9   6   2      527.56      555.96     14.95 o 
  10   6   2       26.62       21.46      5.60 o 
  11   6   2       19.08       21.34      6.91 o 
  12   6   2        0.00        5.90      7.19 o 
  13   6   2       11.18       18.65      8.83 o 
  14   6   2        0.60       10.11      9.56 o 
  15   6   2        0.67        2.03      9.93 o 
   1   7   2       66.46       74.69      2.44 o 
   2   7   2      673.84      681.59      8.46 o 
   3   7   2        0.75        1.23      1.42 o 
   4   7   2     2212.57     2350.53     23.93 o 
   5   7   2      713.26      783.50     10.70 o 
   6   7   2      136.04      137.22      4.86 o 
   7   7   2      968.00      931.12     17.07 o 
   8   7   2       62.83       62.41      5.20 o 
   9   7   2      143.56      142.14      8.84 o 
  10   7   2       45.74       42.89      6.25 o 
  11   7   2        0.78       -2.67      5.92 o 
  12   7   2      120.67       98.24     14.84 o 
  13   7   2       29.44       34.02      9.54 o 
  14   7   2        1.26       -0.44      9.18 o 
  15   7   2        7.80       -1.72     15.88 o 
   0   8   2      198.88      235.89      5.80 o 
   1   8   2      128.67      143.74      2.83 o 
   2   8   2        7.54        8.50      1.67 o 
   3   8   2      651.63      617.33      8.34 o 
   4   8   2     2160.68     2162.92     26.05 o 
   5   8   2      466.64      435.65      9.05 o 
   6   8   2      266.04      248.60      7.26 o 
   7   8   2       16.43       16.58      3.81 o 
   8   8   2       57.35       36.57      5.21 o 
   9   8   2       12.31        2.88      4.09 o 
  10   8   2       81.38       74.09      7.50 o 
  11   8   2      194.92      211.55     11.62 o 
  12   8   2        3.07        8.88      8.49 o 
  13   8   2       33.27       28.71     11.76 o 
  14   8   2       15.25       29.04     10.44 o 
   1   9   2     1888.11     1905.56     18.72 o 
   2   9   2      266.06      317.37      7.82 o 
   3   9   2      145.25      139.28      4.01 o 
   4   9   2      807.16      836.25     11.57 o 
   5   9   2      205.00      198.17      6.83 o 
   6   9   2      979.96      979.13     17.45 o 
   7   9   2     2000.46     1914.77     32.00 o 
   8   9   2      262.05      253.15     10.31 o 
   9   9   2       38.83       28.29      6.02 o 
  10   9   2        6.65        6.72      5.38 o 
  11   9   2        8.58       12.82      6.37 o 
  12   9   2        5.31        6.41      7.37 o 
  13   9   2        0.86        4.60      8.79 o 
  14   9   2       18.27       26.82     10.18 o 
   0  10   2      562.69      572.13     10.93 o 
   1  10   2      281.24      291.60      5.43 o 
   2  10   2       31.07       28.92      3.57 o 
   3  10   2       71.12       49.02      3.00 o 
   4  10   2      100.14      100.26      5.40 o 
   5  10   2        1.47        5.78      3.24 o 
   6  10   2       29.37       43.54      5.16 o 
   7  10   2        3.81        1.99      4.40 o 
   8  10   2       29.18       36.19      7.63 o 
   9  10   2       18.97       11.82      5.45 o 
  10  10   2        1.02       -4.67      5.45 o 
  11  10   2       73.22       90.87      8.96 o 
  12  10   2        1.42        7.10      7.57 o 
  13  10   2       49.41       48.35     11.28 o 
   1  11   2       14.28        3.79      1.99 o 
   2  11   2       63.37       47.86      4.59 o 
   3  11   2        3.13        8.93      3.86 o 
   4  11   2        0.17        1.94      2.46 o 
   5  11   2      152.83      160.06      8.85 o 
   6  11   2        2.29        7.20      3.96 o 
   7  11   2      295.03      286.28     10.49 o 
   8  11   2       64.97       66.57      6.79 o 
   9  11   2       23.83       20.94      5.99 o 
  10  11   2       35.71       43.40      8.33 o 
  11  11   2       49.58       59.54      8.15 o 
  12  11   2       12.60        9.59      7.43 o 
  13  11   2       18.21       42.66     17.44 o 
   0  12   2       34.62       35.06      9.88 o 
   1  12   2      107.91      111.66      7.62 o 
   2  12   2      143.45      142.57      8.49 o 
   3  12   2       79.26       79.27      5.84 o 
   4  12   2      117.61      156.09      8.45 o 
   5  12   2        0.29        6.33      3.80 o 
   6  12   2        7.14        9.66      4.03 o 
   7  12   2       34.30       29.58      5.00 o 
   8  12   2      138.93      154.63      9.44 o 
   9  12   2        2.39        3.78      6.56 o 
  10  12   2        4.41        9.01      6.27 o 
  11  12   2        7.05        6.29      6.81 o 
  12  12   2        0.60       10.06      7.54 o 
   1  13   2        2.55        1.97      3.94 o 
   2  13   2       25.62       19.53      4.95 o 
   3  13   2        9.85        2.22      4.82 o 
   4  13   2      173.64      174.26      9.72 o 
   5  13   2        0.52       -3.89      4.08 o 
   6  13   2       98.29      106.65      6.88 o 
   7  13   2       18.33       10.28      6.15 o 
   8  13   2        7.37        9.17      6.03 o 
   9  13   2       20.29       31.18      7.54 o 
  10  13   2        0.08        7.10      6.48 o 
  11  13   2       37.56       52.58      9.75 o 
   0  14   2      105.75      136.22     14.50 o 
   1  14   2      144.48      153.39     10.90 o 
   2  14   2        6.23        2.40      5.06 o 
   3  14   2       83.17       95.51     12.07 o 
   4  14   2       21.98       25.91      5.98 o 
   5  14   2       91.96       85.53      8.70 o 
   6  14   2        4.60        7.63      4.11 o 
   7  14   2       59.83       51.92      6.73 o 
   8  14   2       14.82        5.23      6.12 o 
   9  14   2       28.42       30.35      6.44 o 
  10  14   2       44.58       49.91      7.77 o 
   1  15   2        1.64        6.50      4.55 o 
   2  15   2       15.86       17.18      5.32 o 
   3  15   2        0.04        5.03      5.97 o 
   4  15   2       68.30       77.82      8.65 o 
   5  15   2        0.13       -0.47      5.55 o 
   6  15   2        0.01       -1.72      5.86 o 
   7  15   2        0.89        4.30      7.29 o 
   8  15   2        5.83       13.27      6.06 o 
   9  15   2        3.91        3.51      7.02 o 
   0  16   2        8.61        2.24      8.44 o 
   1  16   2        4.35        6.91      4.75 o 
   2  16   2       20.40       13.69      5.31 o 
   3  16   2        7.10       10.58      5.41 o 
   4  16   2       12.66       18.72      5.91 o 
   5  16   2        0.91        3.74      6.99 o 
   6  16   2        8.70        5.33      6.29 o 
   7  16   2        0.40        8.52     11.17 o 
   8  16   2        2.37       -4.61      7.81 o 
   1  17   2        7.54        8.24      4.84 o 
   2  17   2        7.27        4.72      6.52 o 
   3  17   2        7.92       14.95      5.39 o 
   4  17   2       17.12       -0.97      8.28 o 
   5  17   2       28.35       18.10      5.77 o 
   6  17   2        1.63        3.70      6.83 o 
   0  18   2        0.55        2.74      9.45 o 
   1  18   2        0.93        5.31     10.90 o 
   2  18   2        3.94        5.11     10.46 o 
   3  18   2      111.36      108.09     11.59 o 
   4  18   2        4.21        4.95     14.97 o 
   1   1   3     4581.10     4557.42     55.55 o 
   2   1   3     2266.16     2545.52     31.86 o 
   3   1   3      548.54      663.78      8.71 o 
   4   1   3       82.30      104.60      3.32 o 
   5   1   3      723.94      599.01     10.91 o 
   6   1   3     1161.62     1100.23     14.26 o 
   7   1   3      249.30      264.13      6.17 o 
   8   1   3       15.98       15.05      3.11 o 
   9   1   3      827.04      841.79     16.05 o 
  10   1   3        8.50        7.01      4.92 o 
  11   1   3      291.52      335.36     13.12 o 
  12   1   3      242.77      248.19     12.45 o 
  13   1   3      277.60      249.68     14.93 o 
  14   1   3       40.73       39.82     10.53 o 
  15   1   3        3.68        8.16      9.09 o 
  16   1   3        6.91        8.61     10.53 o 
   0   2   3       57.38       62.78      2.94 o 
   1   2   3     1831.06     1840.23     18.65 o 
   2   2   3     2742.38     2593.25     30.57 o 
   3   2   3    10484.53    10465.38    116.74 o 
   4   2   3       58.35       53.25      3.89 o 
   5   2   3     2894.77     3218.57     35.16 o 
   6   2   3      570.95      537.18      8.78 o 
   7   2   3      114.81      107.99      5.80 o 
   8   2   3       20.31       24.98      3.44 o 
   9   2   3       39.69       32.46      4.73 o 
  10   2   3      863.53      828.45     25.87 o 
  11   2   3        1.41        4.20      5.25 o 
  12   2   3      120.61      109.00      9.03 o 
  13   2   3        1.89       -1.50      6.41 o 
  14   2   3        1.65        5.80      7.77 o 
  15   2   3        0.01        8.22      9.79 o 
  16   2   3       39.62       41.18     12.52 o 
   1   3   3    20790.94    20877.66    206.66 o 
   2   3   3     1878.27     2131.30     24.03 o 
   3   3   3      849.99      815.55     10.92 o 
   4   3   3     6226.14     6406.27     69.13 o 
   5   3   3     1546.77     1320.03     16.58 o 
   6   3   3      623.29      588.40      9.78 o 
   7   3   3       34.58       28.37      3.20 o 
   8   3   3       68.20       68.20      4.73 o 
   9   3   3      102.41      103.39      9.30 o 
  10   3   3      410.62      416.84     13.49 o 
  11   3   3       75.72       84.93      7.90 o 
  12   3   3      130.17      137.85      9.79 o 
  13   3   3      220.50      216.35     12.63 o 
  14   3   3       34.17       29.54      8.64 o 
  15   3   3        0.33        4.39      8.97 o 
   0   4   3      341.79      367.60     12.38 o 
   1   4   3     3678.27     3822.27     41.77 o 
   2   4   3     1303.47     1467.78     18.32 o 
   3   4   3      932.66     1032.56     13.28 o 
   4   4   3      265.99      305.39      5.49 o 
   5   4   3     1511.31     1743.96     20.76 o 
   6   4   3      109.92       95.38      4.54 o 
   7   4   3       26.04       22.72      3.43 o 
   8   4   3       75.38       80.08      5.31 o 
   9   4   3       48.11       49.94      5.02 o 
  10   4   3       15.52        8.78      5.18 o 
  11   4   3      162.80      123.60      9.08 o 
  12   4   3        0.01       -5.07      5.66 o 
  13   4   3       28.16       16.14      6.95 o 
  14   4   3        0.18        0.91      7.45 o 
  15   4   3        1.09       -8.26      9.62 o 
   1   5   3     1058.05      934.15     11.29 o 
   2   5   3       51.52       49.49      1.71 o 
   3   5   3     2314.33     2350.37     26.94 o 
   4   5   3     1165.03     1363.44     24.08 o 
   5   5   3     8068.92     7947.40     80.34 o 
   6   5   3        6.45        9.59      2.79 o 
   7   5   3      116.66      152.27      6.07 o 
   8   5   3       61.77       75.98      5.25 o 
   9   5   3       25.33       21.89      5.25 o 
  10   5   3      255.32      281.27     11.35 o 
  11   5   3      167.75      192.12     10.45 o 
  12   5   3        4.83       -1.66      6.35 o 
  13   5   3       45.98       53.41      9.25 o 
  14   5   3        0.04       -1.19      7.92 o 
  15   5   3       12.53        8.00      9.15 o 
   0   6   3      153.16      184.17     12.29 o 
   1   6   3        1.41        3.22      1.28 o 
   2   6   3       43.93       47.45      2.26 o 
   3   6   3     1853.57     1866.29     19.95 o 
   4   6   3      125.36      110.42      3.36 o 
   5   6   3      255.76      284.03      6.92 o 
   6   6   3        2.52        4.67      2.53 o 
   7   6   3      329.79      307.24      7.77 o 
   8   6   3       27.95       13.37      3.88 o 
   9   6   3       46.50       41.27      5.65 o 
  10   6   3      214.74      181.92      9.29 o 
  11   6   3      214.96      184.27     11.61 o 
  12   6   3        0.06       -0.68      6.47 o 
  13   6   3      108.56      143.94     12.01 o 
  14   6   3        3.40       19.14      9.72 o 
  15   6   3        0.02        8.44     10.06 o 
   1   7   3     6871.83     7080.09     65.73 o 
   2   7   3     2159.64     2329.65     23.50 o 
   3   7   3       27.44       34.99      1.96 o 
   4   7   3     1165.76     1223.08     14.61 o 
   5   7   3     1343.42     1328.15     17.74 o 
   6   7   3        1.94        1.76      2.62 o 
   7   7   3       23.02       17.62      3.75 o 
   8   7   3       25.95        9.04      3.82 o 
   9   7   3      256.73      265.47     10.71 o 
  10   7   3      224.67      209.16      9.87 o 
  11   7   3      151.80      173.40     11.91 o 
  12   7   3        0.10        3.33      7.71 o 
  13   7   3       70.48       71.48     11.39 o 
  14   7   3        2.06        1.71      9.99 o 
   0   8   3     2232.76     2362.83     27.04 o 
   1   8   3        4.49        5.72      1.57 o 
   2   8   3       26.07       19.78      2.24 o 
   3   8   3      534.19      537.71      7.99 o 
   4   8   3       19.96       17.12      2.78 o 
   5   8   3      208.52      207.82      7.11 o 
   6   8   3        5.49        7.79      3.11 o 
   7   8   3      526.76      508.34     11.98 o 
   8   8   3        1.95       -0.39      3.50 o 
   9   8   3      183.53      196.25      9.09 o 
  10   8   3       99.00       76.97      7.23 o 
  11   8   3       59.34       38.13      7.97 o 
  12   8   3        3.19       11.72      8.05 o 
  13   8   3       41.28       56.60     11.09 o 
  14   8   3        2.16        0.92      8.84 o 
   1   9   3      269.21      213.33      4.58 o 
   2   9   3      134.61      131.76      4.42 o 
   3   9   3      269.76      273.86      7.32 o 
   4   9   3       10.18       11.83      2.15 o 
   5   9   3     1020.28     1054.52     18.03 o 
   6   9   3       51.27       58.08      4.97 o 
   7   9   3      402.59      424.43     12.02 o 
   8   9   3      210.42      201.46      9.43 o 
   9   9   3      104.72      117.98      8.36 o 
  10   9   3        7.94       -2.44      5.32 o 
  11   9   3      140.87      154.63     10.52 o 
  12   9   3       25.83       23.48      7.89 o 
  13   9   3        0.04       -0.77      8.85 o 
  14   9   3        2.04       -5.35      9.16 o 
   0  10   3      687.41      664.58     12.10 o 
   1  10   3       93.84      101.59      3.95 o 
   2  10   3       64.01       69.92      3.96 o 
   3  10   3        1.50        0.17      2.68 o 
   4  10   3      201.39      182.79      6.52 o 
   5  10   3        0.00        8.11      3.23 o 
   6  10   3       69.96       89.46      8.74 o 
   7  10   3       46.58       53.50      7.12 o 
   8  10   3      379.15      349.11     11.95 o 
   9  10   3       52.92       52.02      6.65 o 
  10  10   3        1.18        2.04      5.57 o 
  11  10   3       11.22       27.55      7.07 o 
  12  10   3        4.11        0.62      7.30 o 
  13  10   3       82.60      101.36     15.54 o 
   1  11   3        2.43        1.18      2.99 o 
   2  11   3      352.99      334.40      9.74 o 
   3  11   3      106.06      108.17      6.87 o 
   4  11   3      402.98      389.57     14.93 o 
   5  11   3      314.22      313.05      8.89 o 
   6  11   3      403.78      425.60     10.73 o 
   7  11   3      354.98      376.11     11.81 o 
   8  11   3      185.44      172.61      9.17 o 
   9  11   3        6.01        8.67      5.67 o 
  10  11   3        0.04        0.07      5.81 o 
  11  11   3        1.48       -5.89      5.89 o 
  12  11   3       20.03        8.58      7.95 o 
  13  11   3       36.12       40.45     17.68 o 
   0  12   3      403.15      368.20     10.46 o 
   1  12   3        8.95       -1.27      5.98 o 
   2  12   3      284.24      282.71      9.91 o 
   3  12   3      238.36      254.86     13.01 o 
   4  12   3      242.65      243.40     10.57 o 
   5  12   3      262.78      269.66     12.13 o 
   6  12   3       85.19       82.05      5.47 o 
   7  12   3        4.26        0.45      4.12 o 
   8  12   3       23.03       21.02      5.27 o 
   9  12   3        1.45        0.48      6.38 o 
  10  12   3        1.55        9.46      6.17 o 
  11  12   3        2.57        6.36      6.88 o 
  12  12   3       49.65       48.58      9.03 o 
   1  13   3        1.88        3.22      4.21 o 
   2  13   3       45.66       31.31      5.41 o 
   3  13   3        9.81        2.11      4.65 o 
   4  13   3        2.74       -0.83      5.64 o 
   5  13   3        9.50       18.24      5.64 o 
   6  13   3       56.78       50.84      5.48 o 
   7  13   3       25.11       20.12      4.58 o 
   8  13   3       28.82       28.32      8.40 o 
   9  13   3        2.45       -1.80      6.85 o 
  10  13   3        4.85        3.83      6.83 o 
  11  13   3        0.40       10.32      7.95 o 
   0  14   3      191.13      192.09      9.08 o 
   1  14   3        1.15        1.98      4.33 o 
   2  14   3       52.01       47.73      8.34 o 
   3  14   3        2.88        1.96      5.08 o 
   4  14   3       76.17       98.00      8.50 o 
   5  14   3       33.20       22.85      6.62 o 
   6  14   3       25.19       31.68      7.40 o 
   7  14   3        1.75       -0.07      5.79 o 
   8  14   3       21.44       12.02      6.08 o 
   9  14   3       42.01       52.73      6.78 o 
  10  14   3        1.48       -0.15      6.33 o 
   1  15   3       10.21        2.64      4.41 o 
   2  15   3        0.15       -2.11      4.75 o 
   3  15   3       22.12        8.78      5.42 o 
   4  15   3       14.74       16.47      5.88 o 
   5  15   3        8.24       12.79      6.16 o 
   6  15   3       18.79       11.93      6.52 o 
   7  15   3        0.01       -6.63      6.63 o 
   8  15   3       30.50       27.54      6.32 o 
   9  15   3        4.99       10.75      7.28 o 
   0  16   3        8.94       25.11     10.97 o 
   1  16   3       61.89       86.88      6.63 o 
   2  16   3        1.40        0.75      8.80 o 
   3  16   3       24.37       35.22      6.46 o 
   4  16   3        2.64        3.61      6.19 o 
   5  16   3        0.31       -1.20      5.69 o 
   6  16   3        7.12       10.46      9.61 o 
   7  16   3        3.36        8.77      7.17 o 
   8  16   3        0.79       -7.62      7.62 o 
   1  17   3        0.71       -0.78      6.70 o 
   2  17   3       37.71       39.24      6.41 o 
   3  17   3        2.58        5.78      5.49 o 
   4  17   3        1.97        3.44      5.91 o 
   5  17   3        4.72        5.65      6.29 o 
   6  17   3        1.32        2.48      8.43 o 
   0  18   3       34.45       57.79     12.70 o 
   1  18   3       30.72       20.91      7.80 o 
   2  18   3        0.22       11.47      5.37 o 
   3  18   3        0.58       -4.99      5.41 o 
   4  18   3        6.43        4.17      6.27 o 
   0   0   4    22638.80    23453.95    523.15 o 
   1   0   4    14695.74    14870.23    235.46 o 
   2   0   4      450.49      399.18      8.08 o 
   3   0   4    10252.09     9902.22    139.98 o 
   4   0   4      937.89     1007.19     18.13 o 
   5   0   4        0.81       -1.99      1.99 o 
   6   0   4     2542.64     2432.16     36.33 o 
   7   0   4     1327.67     1159.38     25.26 o 
   8   0   4      401.43      469.77     13.64 o 
   9   0   4      169.84      166.60     12.59 o 
  10   0   4      418.72      450.01     16.76 o 
  11   0   4      132.53      110.68     12.87 o 
  12   0   4      834.41      847.61     30.58 o 
  13   0   4      371.70      392.38     40.15 o 
  14   0   4       21.39       52.18     14.61 o 
  15   0   4       63.97       57.65     16.27 o 
  16   0   4        7.47       35.75     16.97 o 
   1   1   4      156.38      143.25      2.61 o 
   2   1   4     2927.16     2839.55     31.50 o 
   3   1   4      256.87      277.63      4.67 o 
   4   1   4        1.05        2.64      1.40 o 
   5   1   4     2940.27     2996.60     31.49 o 
   6   1   4      745.53      771.65     11.92 o 
   7   1   4      276.36      235.59      6.17 o 
   8   1   4       44.30       42.49      4.11 o 
   9   1   4      636.42      572.62     12.87 o 
  10   1   4        0.85       -4.09      4.09 o 
  11   1   4        2.46       -4.70      4.70 o 
  12   1   4       24.15       24.33      7.46 o 
  13   1   4       13.14       14.95      7.70 o 
  14   1   4        3.07       18.21      9.44 o 
  15   1   4        0.01       -8.82      8.82 o 
  16   1   4        5.76        9.04     13.31 o 
   0   2   4    16633.42    15870.13    281.34 o 
   1   2   4     7972.48     8159.26     74.86 o 
   2   2   4      211.47      150.14      4.79 o 
   3   2   4    12378.61    12068.80    126.65 o 
   4   2   4     4478.01     4629.48     48.33 o 
   5   2   4     7411.18     7663.60     74.87 o 
   6   2   4     1996.41     2287.58     25.57 o 
   7   2   4      440.93      399.36      8.29 o 
   8   2   4      172.10      169.24      7.58 o 
   9   2   4        8.30       -2.21      3.54 o 
  10   2   4      132.23      155.14     10.86 o 
  11   2   4      230.72      235.99     11.38 o 
  12   2   4       10.95        6.39      5.89 o 
  13   2   4      268.20      291.79     15.25 o 
  14   2   4        1.34       19.94      8.11 o 
  15   2   4       24.54       19.65     10.04 o 
  16   2   4        2.16        1.49     14.33 o 
   1   3   4        0.80        7.48      2.98 o 
   2   3   4       42.56       50.06      2.99 o 
   3   3   4      599.48      622.87      9.20 o 
   4   3   4      238.15      238.67      5.39 o 
   5   3   4      801.24      779.49     12.49 o 
   6   3   4      261.25      310.17      6.81 o 
   7   3   4      496.02      490.17      9.33 o 
   8   3   4        0.70       -2.74      2.82 o 
   9   3   4       89.57       71.42      5.95 o 
  10   3   4      610.55      553.98     15.40 o 
  11   3   4        0.01       -2.06      5.45 o 
  12   3   4       36.76       38.26      7.32 o 
  13   3   4        2.97       10.65      6.88 o 
  14   3   4       18.46       20.54      8.27 o 
  15   3   4        9.68        8.90      9.87 o 
   0   4   4    30977.49    30503.44    388.56 o 
   1   4   4      767.92      645.30      7.61 o 
   2   4   4     4405.06     4686.30     46.13 o 
   3   4   4     2776.14     2607.30     29.82 o 
   4   4   4     1272.10     1489.94     17.04 o 
   5   4   4        3.65        5.51      2.09 o 
   6   4   4        0.21        0.92      2.17 o 
   7   4   4     3777.06     3700.15     43.79 o 
   8   4   4     1064.20     1020.06     17.36 o 
   9   4   4        0.28       -0.25      3.58 o 
  10   4   4        1.10       -1.52      4.90 o 
  11   4   4       58.39       46.20      7.01 o 
  12   4   4        5.32        8.31      6.00 o 
  13   4   4       68.43       74.35      9.82 o 
  14   4   4        1.82        1.58      7.90 o 
  15   4   4       16.06        4.32      9.93 o 
   1   5   4     2725.34     2683.69     27.57 o 
   2   5   4     1422.79     1432.81     15.06 o 
   3   5   4      967.15      970.41     12.92 o 
   4   5   4      117.74      132.72      4.26 o 
   5   5   4     1766.83     1735.68     19.98 o 
   6   5   4       41.59       38.53      3.34 o 
   7   5   4       87.21       97.82      5.26 o 
   8   5   4      381.81      381.09     11.18 o 
   9   5   4       43.16       49.03      5.23 o 
  10   5   4        5.49        1.08      4.73 o 
  11   5   4       19.27       28.51      7.06 o 
  12   5   4       25.43       13.62      6.97 o 
  13   5   4        1.33        9.20      7.46 o 
  14   5   4        0.00        0.20      7.94 o 
  15   5   4        3.33        6.66      8.83 o 
   0   6   4      913.40     1051.70     15.13 o 
   1   6   4     2150.28     2135.12     21.67 o 
   2   6   4     2319.38     2449.57     27.01 o 
   3   6   4    12080.13    12205.70    107.28 o 
   4   6   4     1184.04     1287.66     16.05 o 
   5   6   4       18.36       12.25      2.29 o 
   6   6   4       42.28       38.37      3.44 o 
   7   6   4      306.72      311.44      8.40 o 
   8   6   4      429.52      398.12     14.14 o 
   9   6   4      320.63      325.77     11.15 o 
  10   6   4        0.59       -1.79      5.69 o 
  11   6   4       16.95       13.73      8.88 o 
  12   6   4        6.70        4.39      6.79 o 
  13   6   4       22.34       24.08      9.92 o 
  14   6   4        0.85       -1.93      8.71 o 
  15   6   4       16.83       12.25     10.61 o 
   1   7   4     1616.12     1618.98     17.21 o 
   2   7   4      530.09      522.14      8.56 o 
   3   7   4     1015.47     1005.75     11.49 o 
   4   7   4     2648.91     2810.66     32.61 o 
   5   7   4      351.80      361.35     10.43 o 
   6   7   4       87.17       91.87      5.02 o 
   7   7   4      390.78      363.09      9.35 o 
   8   7   4       17.09       16.25      4.07 o 
   9   7   4      170.83      163.99      7.85 o 
  10   7   4        5.37        0.11      4.44 o 
  11   7   4      181.83      221.04     15.20 o 
  12   7   4        5.41       -6.56      6.56 o 
  13   7   4       68.31       83.70     10.47 o 
  14   7   4        1.59       -1.91      9.76 o 
   0   8   4       60.64       52.79      2.92 o 
   1   8   4       33.81       49.04      2.50 o 
   2   8   4      129.10      126.68      3.89 o 
   3   8   4     1521.29     1565.64     20.99 o 
   4   8   4      625.43      653.67      9.84 o 
   5   8   4      100.27      104.88      6.65 o 
   6   8   4       51.27       46.36      7.15 o 
   7   8   4      243.48      241.38      8.00 o 
   8   8   4      256.74      269.01      9.01 o 
   9   8   4       34.46       32.20      5.17 o 
  10   8   4      150.13      109.14      7.96 o 
  11   8   4      194.23      267.51     13.90 o 
  12   8   4       36.19       38.59      9.49 o 
  13   8   4       13.92       11.69      8.96 o 
  14   8   4        1.08       -9.17      9.17 o 
   1   9   4       58.75       61.79      3.30 o 
   2   9   4       49.31       46.78      3.06 o 
   3   9   4      339.64      372.35      8.74 o 
   4   9   4       11.38        8.03      2.17 o 
   5   9   4     2281.00     2210.04     27.85 o 
   6   9   4      137.34      135.68      7.17 o 
   7   9   4       41.61       35.82      5.73 o 
   8   9   4       44.14       26.25      7.26 o 
   9   9   4        2.16        5.72      4.98 o 
  10   9   4       40.90       35.25      6.54 o 
  11   9   4       32.05       59.95      8.61 o 
  12   9   4        7.98       13.39      7.71 o 
  13   9   4        0.93        2.23      9.07 o 
  14   9   4        9.12       12.23     10.01 o 
   0  10   4     1406.16     1486.26     22.84 o 
   1  10   4       12.44       13.81      2.37 o 
   2  10   4      278.08      246.54      6.67 o 
   3  10   4      232.26      239.50      7.79 o 
   4  10   4      113.96      102.25      4.59 o 
   5  10   4      295.67      316.15     12.62 o 
   6  10   4       33.72       33.06      4.50 o 
   7  10   4        7.10        3.80      4.97 o 
   8  10   4        7.14       15.59      8.05 o 
   9  10   4        0.70        4.19      5.19 o 
  10  10   4       33.85       18.61      6.94 o 
  11  10   4       93.94      116.56      9.65 o 
  12  10   4       28.86       30.99      8.47 o 
  13  10   4        5.71        5.39     14.68 o 
   1  11   4      112.25      102.49      8.77 o 
   2  11   4       28.68       34.62      5.15 o 
   3  11   4      161.71      201.03     11.20 o 
   4  11   4       65.40       53.46      6.22 o 
   5  11   4       58.24       62.36      5.12 o 
   6  11   4        1.66       -0.98      4.40 o 
   7  11   4       94.28       95.54      6.51 o 
   8  11   4        3.14        4.73      5.00 o 
   9  11   4       46.74       57.27      8.32 o 
  10  11   4       95.87      110.58      9.15 o 
  11  11   4       82.53       87.94      9.10 o 
  12  11   4        0.22        9.35      7.88 o 
   0  12   4        0.20        3.47      7.22 o 
   1  12   4       13.95       13.50      4.03 o 
   2  12   4       21.85       23.87      6.76 o 
   3  12   4        4.29        8.05      4.26 o 
   4  12   4       47.17       31.06      5.84 o 
   5  12   4       83.46      119.79      8.85 o 
   6  12   4       28.77       21.32      4.88 o 
   7  12   4       58.74       79.44      6.49 o 
   8  12   4      115.94      115.64      7.45 o 
   9  12   4       40.58       31.98      6.47 o 
  10  12   4        0.35       -2.47      6.08 o 
  11  12   4       27.36       24.15      7.97 o 
  12  12   4        0.84        4.06      7.63 o 
   1  13   4        1.09       -0.33      3.94 o 
   2  13   4       23.72       17.75      5.11 o 
   3  13   4       18.57       32.66      5.61 o 
   4  13   4      125.18      124.12      8.77 o 
   5  13   4      104.23       98.66      8.34 o 
   6  13   4       65.03       65.55      8.32 o 
   7  13   4       23.09       28.29      4.67 o 
   8  13   4        8.52        9.87      5.95 o 
   9  13   4       24.49       28.45      7.22 o 
  10  13   4       32.34       35.02      7.26 o 
  11  13   4        1.70        1.00      7.52 o 
   0  14   4        7.79       10.03      9.60 o 
   1  14   4       96.15      106.62      7.10 o 
   2  14   4      133.71      140.78      8.61 o 
   3  14   4      102.90      104.17      8.34 o 
   4  14   4      138.92      137.30      9.78 o 
   5  14   4       32.19       34.05      8.11 o 
   6  14   4       11.26        2.88      8.88 o 
   7  14   4        3.93        5.25      7.04 o 
   8  14   4       20.08       19.33      6.21 o 
   9  14   4       57.29       66.38      8.25 o 
  10  14   4       13.75       16.54      6.83 o 
   1  15   4       50.14       54.48      5.92 o 
   2  15   4        7.95        0.62      4.94 o 
   3  15   4       11.98        6.33      5.32 o 
   4  15   4       59.92       67.36      7.98 o 
   5  15   4       23.60       25.64      9.94 o 
   6  15   4        1.72        2.86      6.59 o 
   7  15   4        7.57        1.71      6.88 o 
   8  15   4        9.11       -6.28      7.98 o 
   9  15   4       14.67       14.12      7.05 o 
   0  16   4        1.29        5.48      9.60 o 
   1  16   4        0.02        5.27     10.10 o 
   2  16   4       50.67       75.56     11.75 o 
   3  16   4        7.49       13.13      5.75 o 
   4  16   4       48.77       45.89      7.60 o 
   5  16   4       12.68        0.91      6.46 o 
   6  16   4       13.74       16.33      7.48 o 
   7  16   4        5.60        6.62      7.60 o 
   8  16   4        0.42       -5.10      9.46 o 
   1  17   4        7.22       10.24      8.62 o 
   2  17   4        0.14        3.36      5.33 o 
   3  17   4        1.42       11.33      5.86 o 
   4  17   4        7.20        2.61      6.20 o 
   5  17   4        0.01        2.64      6.46 o 
   6  17   4        5.36       13.44      7.34 o 
   0  18   4       13.70       21.65     11.69 o 
   1  18   4       31.90       38.04      8.75 o 
   2  18   4        7.93        3.53      7.77 o 
   3  18   4        0.36       -2.85      5.67 o 
   1   1   5       52.15       85.56      2.36 o 
   2   1   5     2590.03     2523.73     27.10 o 
   3   1   5    13318.80    13081.49    130.13 o 
   4   1   5      461.06      525.27      7.74 o 
   5   1   5     2633.41     2511.78     27.10 o 
   6   1   5     5633.55     5636.43     56.89 o 
   7   1   5      327.82      358.40      7.44 o 
   8   1   5      131.64      131.38      5.96 o 
   9   1   5     1939.96     1814.82     33.46 o 
  10   1   5        6.61        5.47      4.62 o 
  11   1   5       31.65       46.70      6.44 o 
  12   1   5       12.76       33.69      7.81 o 
  13   1   5       53.37       58.22      9.29 o 
  14   1   5       14.49       13.29      8.89 o 
  15   1   5       95.06      127.87     14.30 o 
   0   2   5    27425.12    27360.40    350.68 o 
   1   2   5    38487.64    37022.66    333.94 o 
   2   2   5    14396.58    14323.59    142.97 o 
   3   2   5     3301.11     3458.15     36.68 o 
   4   2   5       73.21       83.21      3.13 o 
   5   2   5      240.35      256.38      7.65 o 
   6   2   5      996.71     1061.97     14.05 o 
   7   2   5       68.20       66.94      4.12 o 
   8   2   5      273.30      278.69      7.64 o 
   9   2   5       35.49       31.72      4.56 o 
  10   2   5       31.00       26.80      5.46 o 
  11   2   5        1.07        0.06      5.23 o 
  12   2   5       35.56       26.21      6.70 o 
  13   2   5        8.62        7.19      7.67 o 
  14   2   5        0.42       -7.41      7.41 o 
  15   2   5       36.90       27.67     10.91 o 
   1   3   5    45567.33    44216.59    398.84 o 
   2   3   5     1246.70     1232.48     13.90 o 
   3   3   5      368.77      306.09      5.75 o 
   4   3   5     3174.58     3368.28     40.25 o 
   5   3   5     2342.75     2299.36     27.99 o 
   6   3   5     1905.62     1896.18     23.12 o 
   7   3   5       89.30      102.26      4.83 o 
   8   3   5        3.90        3.53      3.14 o 
   9   3   5       49.94       44.89      5.34 o 
  10   3   5       89.94       97.02      8.08 o 
  11   3   5       57.25       62.12      7.45 o 
  12   3   5       21.39       20.99      6.67 o 
  13   3   5        7.17        0.23      6.88 o 
  14   3   5        2.94        6.88      8.09 o 
  15   3   5       18.96       19.20     10.74 o 
   0   4   5     5785.19     5720.36     75.39 o 
   1   4   5      105.73      113.79      3.04 o 
   2   4   5      180.25      165.02      3.60 o 
   3   4   5        0.81        2.04      1.51 o 
   4   4   5      220.94      291.60      5.52 o 
   5   4   5       49.32       70.56      3.38 o 
   6   4   5        3.03        3.90      2.40 o 
   7   4   5       66.58       77.51      4.69 o 
   8   4   5       62.47       57.96      4.84 o 
   9   4   5       20.64       17.57      4.61 o 
  10   4   5      464.99      440.98     12.96 o 
  11   4   5        2.30       -5.12      5.12 o 
  12   4   5        6.65       -6.89      6.99 o 
  13   4   5        7.03        6.26      7.15 o 
  14   4   5        0.25       -5.46      7.89 o 
  15   4   5       22.50       14.73     10.30 o 
   1   5   5      444.83      331.65      4.73 o 
   2   5   5     3289.13     3244.08     32.94 o 
   3   5   5       66.14       53.08      2.76 o 
   4   5   5     1073.66      962.97     13.00 o 
   5   5   5      815.91      845.04     12.82 o 
   6   5   5      121.89      160.25      5.56 o 
   7   5   5      435.85      426.42      9.22 o 
   8   5   5        7.64        1.87      3.41 o 
   9   5   5      204.34      193.36      8.15 o 
  10   5   5      284.47      266.70     11.45 o 
  11   5   5       17.99       22.34      6.79 o 
  12   5   5       23.07       26.91      7.63 o 
  13   5   5       29.71       40.94      8.80 o 
  14   5   5        0.00        1.93      8.30 o 
  15   5   5        9.19       17.51      9.43 o 
   0   6   5     3282.40     3493.68     47.70 o 
   1   6   5      156.73      191.33      3.84 o 
   2   6   5        4.84        3.67      1.34 o 
   3   6   5     1201.09     1188.08     12.81 o 
   4   6   5     1720.02     1723.60     21.64 o 
   5   6   5       70.00       61.18      3.37 o 
   6   6   5      377.57      368.12      8.83 o 
   7   6   5      238.13      238.26      9.41 o 
   8   6   5        7.03        1.84      3.64 o 
   9   6   5      400.68      380.57     16.04 o 
  10   6   5        0.11        1.04      5.16 o 
  11   6   5      101.13      105.26      8.82 o 
  12   6   5       77.65       83.96      9.69 o 
  13   6   5        3.06       -6.64      6.64 o 
  14   6   5        8.69        6.60      8.18 o 
  15   6   5        5.04        9.62     10.72 o 
   1   7   5       39.68       54.36      3.61 o 
   2   7   5     2590.14     2557.95     26.24 o 
   3   7   5      297.49      361.51      6.77 o 
   4   7   5      351.03      334.43      8.54 o 
   5   7   5       88.20       90.50      4.27 o 
   6   7   5      430.02      397.58      9.32 o 
   7   7   5       92.58       81.91      6.05 o 
   8   7   5        0.08       -3.55      3.55 o 
   9   7   5      110.41      141.33      7.83 o 
  10   7   5       28.70       21.87      5.04 o 
  11   7   5        1.91        8.35      5.52 o 
  12   7   5        2.36       11.54      6.46 o 
  13   7   5       13.46       16.35      7.96 o 
  14   7   5       36.91       48.84     11.70 o 
   0   8   5      112.79      106.78      4.12 o 
   1   8   5      152.97      165.26      4.26 o 
   2   8   5      375.04      350.75      7.84 o 
   3   8   5       61.78       68.47      5.62 o 
   4   8   5      496.34      495.17      8.60 o 
   5   8   5       13.02       16.24      2.78 o 
   6   8   5      153.62      149.27      6.56 o 
   7   8   5      736.74      725.45     14.06 o 
   8   8   5        0.59       -3.65      3.65 o 
   9   8   5       39.14       35.78      5.31 o 
  10   8   5        0.04        0.22      4.51 o 
  11   8   5        0.70        3.88      5.78 o 
  12   8   5        3.50       -0.19      7.63 o 
  13   8   5       11.57       -2.56      8.91 o 
  14   8   5       14.02       14.19     10.30 o 
   1   9   5      482.04      481.17      8.52 o 
   2   9   5       74.36       80.27      5.69 o 
   3   9   5       14.59        9.50      3.32 o 
   4   9   5        6.00        6.46      2.15 o 
   5   9   5      218.45      246.74     10.04 o 
   6   9   5     1040.10     1030.56     18.29 o 
   7   9   5      657.18      613.26     13.74 o 
   8   9   5      161.88      169.13      8.35 o 
   9   9   5       25.00       20.44      5.20 o 
  10   9   5        0.83        5.77      5.58 o 
  11   9   5      112.20      126.62     10.83 o 
  12   9   5        9.50       29.11      8.38 o 
  13   9   5        2.25        6.77      9.21 o 
   0  10   5      239.14      245.38     10.94 o 
   1  10   5       50.24       40.53      3.45 o 
   2  10   5      296.65      313.97      7.74 o 
   3  10   5      805.16      793.20     18.84 o 
   4  10   5       16.04       11.43      3.61 o 
   5  10   5       31.41       41.06      3.98 o 
   6  10   5      157.63      181.32      6.94 o 
   7  10   5      151.97      122.62      7.57 o 
   8  10   5       39.30       35.56      7.82 o 
   9  10   5        8.92       13.11      5.41 o 
  10  10   5       30.35       31.07      6.79 o 
  11  10   5       85.64       80.19      9.14 o 
  12  10   5        2.26        8.12      7.76 o 
  13  10   5       14.26        6.41      9.78 o 
   1  11   5       66.59       74.96      4.31 o 
   2  11   5      264.95      266.81      7.85 o 
   3  11   5      360.94      395.62     14.61 o 
   4  11   5       23.92       20.17      5.39 o 
   5  11   5      191.36      178.55      6.16 o 
   6  11   5      218.34      223.90      9.31 o 
   7  11   5       74.06       68.44      7.03 o 
   8  11   5       22.51       21.34      5.63 o 
   9  11   5      121.50      105.48     10.44 o 
  10  11   5       45.68       60.74      7.71 o 
  11  11   5        8.61       18.67      6.95 o 
  12  11   5       44.30       57.30     17.32 o 
   0  12   5        7.65        0.85      5.30 o 
   1  12   5        0.85       -2.32      3.16 o 
   2  12   5      834.94      819.60     17.79 o 
   3  12   5      547.99      576.66     14.73 o 
   4  12   5        7.85       -4.51      4.59 o 
   5  12   5      320.59      303.92     12.87 o 
   6  12   5        0.24        0.08      5.20 o 
   7  12   5       90.93       99.23     11.88 o 
   8  12   5        0.01       -2.68      4.72 o 
   9  12   5       28.61       29.23      5.84 o 
  10  12   5       14.47       10.35      6.45 o 
  11  12   5       10.68       13.35      6.99 o 
  12  12   5        0.01       15.21      8.49 o 
   1  13   5        2.40        6.53      4.15 o 
   2  13   5      237.46      258.74     10.21 o 
   3  13   5       21.65       24.85      7.49 o 
   4  13   5       23.67       18.02      6.22 o 
   5  13   5       16.79        5.93      5.26 o 
   6  13   5       13.31       10.95      6.32 o 
   7  13   5       67.18       87.69     12.23 o 
   8  13   5        1.94       10.36      5.69 o 
   9  13   5       95.94      105.97     11.97 o 
  10  13   5        0.09        6.57      6.29 o 
  11  13   5        2.53        9.83      7.97 o 
   0  14   5       87.45       85.36     13.78 o 
   1  14   5      101.53      110.37      7.28 o 
   2  14   5        0.02       -2.04      4.82 o 
   3  14   5       75.03       81.99      8.00 o 
   4  14   5       15.77       16.67      6.31 o 
   5  14   5      102.37      116.45      9.09 o 
   6  14   5       18.54       11.01      6.47 o 
   7  14   5       81.95       87.39     10.08 o 
   8  14   5       56.47       57.21      6.99 o 
   9  14   5       11.44       26.64      7.17 o 
  10  14   5        0.54       16.18      7.50 o 
   1  15   5       11.54        0.76      6.82 o 
   2  15   5       29.52       30.32      6.60 o 
   3  15   5       22.90       17.17      6.23 o 
   4  15   5        0.04        6.69      5.97 o 
   5  15   5        0.04       -5.80      5.80 o 
   6  15   5        0.55        2.64      7.39 o 
   7  15   5        9.59        5.39     11.91 o 
   8  15   5        6.32       11.46      8.95 o 
   9  15   5        0.71       -4.24      5.99 o 
   0  16   5       24.84       25.04     11.11 o 
   1  16   5      136.90      126.43     13.89 o 
   2  16   5        7.90        9.27      5.40 o 
   3  16   5       22.24       21.82      6.53 o 
   4  16   5       30.98       34.13      7.84 o 
   5  16   5        0.04        6.05      6.41 o 
   6  16   5        3.29        1.56      7.15 o 
   7  16   5       11.75       -5.67      7.30 o 
   8  16   5        0.38        6.06     13.78 o 
   1  17   5        2.26        4.22     12.37 o 
   2  17   5        0.25       -4.80      4.99 o 
   3  17   5       29.66       45.27     13.44 o 
   4  17   5        6.41        6.85      6.60 o 
   5  17   5        2.36        6.35      6.86 o 
   6  17   5        1.58       -2.67      8.09 o 
   0  18   5       22.98       36.08     12.70 o 
   1  18   5       38.32       34.37      9.30 o 
   2  18   5        9.58        6.82      9.63 o 
   3  18   5       10.54       14.96      6.55 o 
   0   0   6    70287.73    70663.61   1274.64 o 
   1   0   6       35.06       32.91      2.00 o 
   2   0   6    15607.95    15898.62    189.89 o 
   3   0   6     6330.31     5799.10     84.19 o 
   4   0   6     2217.34     2372.25     34.40 o 
   5   0   6       96.10       82.37      5.08 o 
   6   0   6      370.85      298.23      9.75 o 
   7   0   6       99.59       94.97      6.62 o 
   8   0   6      509.75      546.45     14.95 o 
   9   0   6      632.69      646.89     19.67 o 
  10   0   6        6.54        2.90      6.11 o 
  11   0   6      226.47      241.31     16.50 o 
  12   0   6      364.71      400.36     21.48 o 
  13   0   6       24.58        1.38     11.97 o 
  14   0   6       56.63       86.54     18.25 o 
  15   0   6       13.31       21.99     14.87 o 
   1   1   6      458.75      461.71      5.61 o 
   2   1   6      404.51      366.05      5.17 o 
   3   1   6       92.45      110.64      3.12 o 
   4   1   6     1433.23     1461.24     17.66 o 
   5   1   6      234.29      289.33      5.93 o 
   6   1   6      178.24      150.07      5.22 o 
   7   1   6        5.35        0.45      2.31 o 
   8   1   6      277.01      305.05      8.53 o 
   9   1   6       90.65      106.80      7.15 o 
  10   1   6       37.03       14.49      5.18 o 
  11   1   6       38.19       41.71      6.38 o 
  12   1   6       42.77       38.37     11.15 o 
  13   1   6        1.07        4.92      7.08 o 
  14   1   6        0.18        3.27      8.76 o 
  15   1   6        7.08       21.21     10.34 o 
   0   2   6    10261.18     9553.94    115.07 o 
   1   2   6     4969.97     4946.83     41.64 o 
   2   2   6     6352.96     6452.02     72.59 o 
   3   2   6      453.87      555.39      7.85 o 
   4   2   6     1173.52     1050.93     12.93 o 
   5   2   6      274.53      335.03      7.63 o 
   6   2   6      681.75      714.40     12.45 o 
   7   2   6      830.53      747.90     12.24 o 
   8   2   6      644.29      591.87     12.44 o 
   9   2   6      414.52      387.85     10.80 o 
  10   2   6      859.08      823.95     18.07 o 
  11   2   6       50.79       45.39      6.80 o 
  12   2   6       13.51       20.41      6.71 o 
  13   2   6        0.73        0.07      7.04 o 
  14   2   6       75.74      100.18     11.69 o 
  15   2   6        0.37       -1.06      9.28 o 
   1   3   6     4815.73     4807.11     43.58 o 
   2   3   6        5.48        9.89      1.46 o 
   3   3   6      129.93      148.55      5.11 o 
   4   3   6     5054.73     4994.65     52.58 o 
   5   3   6      532.22      527.28      9.82 o 
   6   3   6      123.35      140.08      4.85 o 
   7   3   6      108.43       87.03      5.08 o 
   8   3   6      350.50      320.00     12.72 o 
   9   3   6      873.76      858.84     17.53 o 
  10   3   6      188.62      197.68     10.93 o 
  11   3   6       30.00       17.27      5.91 o 
  12   3   6        0.01       -2.60      5.88 o 
  13   3   6       53.73       40.99      8.63 o 
  14   3   6        2.85        3.76      8.87 o 
  15   3   6       15.08       21.64     10.53 o 
   0   4   6      156.28      138.01      3.86 o 
   1   4   6     3008.86     3130.18     29.24 o 
   2   4   6      878.38      869.92     11.49 o 
   3   4   6     3285.18     3694.03     39.43 o 
   4   4   6     3008.06     2949.77     30.99 o 
   5   4   6       72.08       65.60      4.45 o 
   6   4   6      558.74      546.35      9.66 o 
   7   4   6      848.83      779.66     13.36 o 
   8   4   6      130.43      131.09      6.48 o 
   9   4   6      229.61      217.21     10.77 o 
  10   4   6       17.88       16.82      6.35 o 
  11   4   6       14.96        9.45      5.77 o 
  12   4   6       11.54        8.09      7.16 o 
  13   4   6        7.63       13.77      9.64 o 
  14   4   6       36.36       35.84     11.31 o 
  15   4   6        0.31        4.12     10.04 o 
   1   5   6       40.13       41.40      1.90 o 
   2   5   6      138.28      118.57      3.28 o 
   3   5   6     1984.14     1990.86     22.79 o 
   4   5   6     7256.15     7715.88     79.40 o 
   5   5   6     1509.91     1481.13     17.77 o 
   6   5   6      463.90      506.89      9.71 o 
   7   5   6        4.12        3.58      3.55 o 
   8   5   6       24.16       19.14      3.81 o 
   9   5   6       56.80       64.81      6.22 o 
  10   5   6       17.47       24.01      5.99 o 
  11   5   6       76.13       62.12      8.15 o 
  12   5   6        0.25       -4.73      6.77 o 
  13   5   6        3.21        3.09     10.46 o 
  14   5   6       49.64       61.25     10.27 o 
  15   5   6        1.72        3.14     10.38 o 
   0   6   6     4179.11     3971.29     54.13 o 
   1   6   6    10867.10    11046.75    101.53 o 
   2   6   6      140.35      202.48      4.06 o 
   3   6   6        1.90        4.30      2.33 o 
   4   6   6       15.59        6.88      2.20 o 
   5   6   6     1108.36     1041.13     16.74 o 
   6   6   6     1400.99     1303.89     19.97 o 
   7   6   6      127.50      118.76      6.30 o 
   8   6   6        0.10       -0.20      3.53 o 
   9   6   6      177.88      152.08      9.08 o 
  10   6   6       36.71       35.24      5.92 o 
  11   6   6      147.16      135.10      9.07 o 
  12   6   6       18.01        8.41      7.09 o 
  13   6   6        4.65        2.04      7.06 o 
  14   6   6        8.28        8.43      8.73 o 
  15   6   6        0.33        2.90     11.05 o 
   1   7   6     2367.87     2371.10     23.30 o 
   2   7   6        0.21        0.69      1.32 o 
   3   7   6       74.10       81.58      3.30 o 
   4   7   6      243.89      239.04      6.52 o 
   5   7   6      856.36      859.09     15.78 o 
   6   7   6       15.77       21.01      3.58 o 
   7   7   6      153.05      147.38      8.89 o 
   8   7   6       27.14       20.53      4.38 o 
   9   7   6       11.58       -3.92      4.20 o 
  10   7   6        0.83        2.93      4.88 o 
  11   7   6        0.55       -0.07      5.28 o 
  12   7   6      157.65      152.45     10.85 o 
  13   7   6       14.62       11.93      7.05 o 
  14   7   6        0.46        1.33      8.62 o 
   0   8   6      616.40      596.42     11.26 o 
   1   8   6        4.87        3.19      2.02 o 
   2   8   6      272.37      222.36      5.33 o 
   3   8   6        4.37        2.36      2.35 o 
   4   8   6        1.64        4.23      2.16 o 
   5   8   6      180.71      176.00      5.90 o 
   6   8   6       74.24       72.81      4.97 o 
   7   8   6      443.32      419.02     10.61 o 
   8   8   6      425.97      413.49     11.11 o 
   9   8   6       96.28       86.82      6.57 o 
  10   8   6       10.49       16.85      5.09 o 
  11   8   6       14.76       10.74      5.71 o 
  12   8   6       18.66       12.41      7.38 o 
  13   8   6       11.02       31.15      9.87 o 
  14   8   6       17.90       32.34     11.20 o 
   1   9   6       18.06       17.97      2.52 o 
   2   9   6      195.17      202.89      6.77 o 
   3   9   6      160.35      170.53      6.02 o 
   4   9   6     1198.85     1147.99     17.08 o 
   5   9   6      335.27      392.25      8.59 o 
   6   9   6     1368.19     1293.55     20.36 o 
   7   9   6        3.72        4.16      3.86 o 
   8   9   6      301.82      278.88      9.41 o 
   9   9   6        5.53        3.09      4.74 o 
  10   9   6        0.65       -3.15      5.51 o 
  11   9   6        3.93        1.76      6.68 o 
  12   9   6        0.73       -0.27      7.27 o 
  13   9   6       13.91       13.44      9.23 o 
   0  10   6     1582.06     1650.51     25.30 o 
   1  10   6      115.83      140.30      5.87 o 
   2  10   6      263.09      259.50      7.67 o 
   3  10   6      107.86      109.10      6.18 o 
   4  10   6        3.39        3.70      3.42 o 
   5  10   6        1.15        2.00      2.92 o 
   6  10   6      113.65      122.81      6.01 o 
   7  10   6      176.17      194.44     12.47 o 
   8  10   6       35.81       43.73      6.18 o 
   9  10   6        0.89       -4.87      4.87 o 
  10  10   6       72.58       82.91      8.17 o 
  11  10   6       20.59       16.00      9.57 o 
  12  10   6        0.22        3.90      7.71 o 
  13  10   6        2.54       -2.68      8.88 o 
   1  11   6       65.61       52.82      5.41 o 
   2  11   6       59.46       55.37      4.35 o 
   3  11   6        7.28        2.81      3.36 o 
   4  11   6      277.06      286.98      9.92 o 
   5  11   6       28.56       32.66      8.49 o 
   6  11   6      183.34      177.46      8.58 o 
   7  11   6       12.11        5.47      4.12 o 
   8  11   6       23.61       25.41      5.26 o 
   9  11   6      145.46      170.44      9.99 o 
  10  11   6       13.92       12.07      6.51 o 
  11  11   6       10.03       28.27      7.43 o 
  12  11   6        9.39       -5.39      7.66 o 
   0  12   6       17.39       20.94      5.10 o 
   1  12   6      472.90      434.24     18.12 o 
   2  12   6        0.84        2.18      4.13 o 
   3  12   6      231.74      220.95      9.26 o 
   4  12   6      113.39      122.48      7.94 o 
   5  12   6       20.34        7.00      5.64 o 
   6  12   6      574.98      591.63     14.98 o 
   7  12   6        1.54       -4.51      4.70 o 
   8  12   6       11.16       24.39      5.75 o 
   9  12   6        5.35       12.08      5.89 o 
  10  12   6       21.81       24.34      7.49 o 
  11  12   6        8.08        1.39      7.00 o 
  12  12   6        1.64        9.43     17.61 o 
   1  13   6       30.30       25.74      7.02 o 
   2  13   6       29.31       34.86      5.29 o 
   3  13   6      148.80      109.08      9.25 o 
   4  13   6       16.17       10.63      5.22 o 
   5  13   6        8.94        4.77      5.33 o 
   6  13   6       24.92       21.70      6.72 o 
   7  13   6       22.04       24.22      5.31 o 
   8  13   6       15.61       13.48      5.83 o 
   9  13   6        9.89       15.25      6.23 o 
  10  13   6        3.51        9.18      6.31 o 
  11  13   6       31.47       36.03      8.30 o 
   0  14   6       89.29       77.85     14.36 o 
   1  14   6       45.29       54.81      5.80 o 
   2  14   6      238.62      244.69     12.15 o 
   3  14   6      104.72      110.91     13.25 o 
   4  14   6       27.90       26.85      6.27 o 
   5  14   6       10.26        8.63      5.52 o 
   6  14   6        1.32        4.76      5.99 o 
   7  14   6       12.08        9.64      7.49 o 
   8  14   6        1.74       -0.50      5.05 o 
   9  14   6        2.38       -1.48      7.98 o 
  10  14   6       46.66       75.32     15.04 o 
   1  15   6        0.29        5.29      7.40 o 
   2  15   6      125.28      135.87     13.05 o 
   3  15   6       51.75       47.48     11.39 o 
   4  15   6       40.70       52.56      8.20 o 
   5  15   6        0.06        4.11      6.58 o 
   6  15   6       11.27       13.09      8.97 o 
   7  15   6        0.18        7.65      7.78 o 
   8  15   6        9.52        1.25      8.06 o 
   9  15   6        4.15        7.23      9.34 o 
   0  16   6       13.68       23.88     12.70 o 
   1  16   6        5.60        7.29      7.49 o 
   2  16   6       24.32       13.11      5.63 o 
   3  16   6      104.55      101.66     10.80 o 
   4  16   6        8.26       14.28      6.64 o 
   5  16   6        0.75        2.01      6.70 o 
   6  16   6        0.12        2.25      7.34 o 
   7  16   6        0.01        9.68      8.12 o 
   1  17   6        2.12        1.73      7.45 o 
   2  17   6       38.49       60.16     10.29 o 
   3  17   6        1.46       -5.79      5.79 o 
   4  17   6        0.10        0.08      6.30 o 
   5  17   6       20.90       23.80      7.62 o 
   6  17   6        4.46       13.85     12.19 o 
   0  18   6      111.59      128.14     18.40 o 
   1  18   6        1.00      -10.25     10.25 o 
   2  18   6       11.14        7.57      8.46 o 
   3  18   6        2.94        6.46      6.68 o 
   1   1   7     4795.00     4752.76     38.88 o 
   2   1   7     5136.88     4914.44     47.67 o 
   3   1   7      810.90      736.92      9.35 o 
   4   1   7     1831.45     1802.92     21.28 o 
   5   1   7        2.20        8.99      2.37 o 
   6   1   7     1701.98     1456.24     18.08 o 
   7   1   7      295.09      327.97      7.33 o 
   8   1   7     1898.67     2000.85     27.19 o 
   9   1   7      524.68      503.06     13.19 o 
  10   1   7        9.86       -4.60      4.60 o 
  11   1   7       76.09       64.88      7.63 o 
  12   1   7      200.25      230.46     13.53 o 
  13   1   7        8.84        7.34      7.63 o 
  14   1   7      169.47      211.01     16.30 o 
  15   1   7        0.00        2.98      9.91 o 
   0   2   7       80.33       90.55      3.15 o 
   1   2   7       21.63       13.47      1.52 o 
   2   2   7      384.29      449.85      5.51 o 
   3   2   7        0.14        1.13      2.07 o 
   4   2   7      770.22      822.80     10.61 o 
   5   2   7      340.75      316.67      6.35 o 
   6   2   7      120.41      146.45      4.88 o 
   7   2   7       21.94       17.82      3.11 o 
   8   2   7       20.68       21.56      4.65 o 
   9   2   7     1018.24      984.48     18.13 o 
  10   2   7      271.82      255.66     10.51 o 
  11   2   7        8.16       -1.95      6.64 o 
  12   2   7       38.61       28.46      7.49 o 
  13   2   7       26.01        8.35      8.76 o 
  14   2   7       19.30       24.52      9.21 o 
  15   2   7       17.14       18.08     11.84 o 
   1   3   7      695.65      622.40      7.19 o 
   2   3   7     2459.80     2362.33     23.08 o 
   3   3   7     3190.89     3447.39     33.96 o 
   4   3   7     3906.98     4000.86     42.99 o 
   5   3   7       76.75       52.30      3.01 o 
   6   3   7       70.51       47.94      3.46 o 
   7   3   7        0.14       -2.01      2.57 o 
   8   3   7     1187.56     1140.83     25.12 o 
   9   3   7      291.11      254.26      9.75 o 
  10   3   7       64.83       71.03      7.56 o 
  11   3   7       58.26       64.31      7.52 o 
  12   3   7       48.51       37.22      7.47 o 
  13   3   7        9.03       10.42      8.43 o 
  14   3   7       21.32       43.29     17.39 o 
  15   3   7       11.40        3.27      9.93 o 
   0   4   7     2586.18     2373.07     31.14 o 
   1   4   7     1154.18     1292.17     13.01 o 
   2   4   7      307.47      303.40      5.24 o 
   3   4   7     1249.09     1263.37     15.16 o 
   4   4   7      388.68      473.00      7.72 o 
   5   4   7     1645.15     1634.07     19.35 o 
   6   4   7      127.16      123.62      4.92 o 
   7   4   7        8.77       14.00      3.11 o 
   8   4   7        6.98        6.37      3.61 o 
   9   4   7        3.43        0.67      4.36 o 
  10   4   7       56.68       64.36      6.72 o 
  11   4   7        0.07        1.34      5.87 o 
  12   4   7        1.33       -6.15      6.47 o 
  13   4   7       16.71       12.89      8.03 o 
  14   4   7        5.69        4.32      9.17 o 
  15   4   7        4.22       -4.80      9.78 o 
   1   5   7      461.22      427.33      6.05 o 
   2   5   7      736.55      875.96     10.70 o 
   3   5   7     3357.02     3464.54     34.49 o 
   4   5   7      450.84      447.75      8.00 o 
   5   5   7      425.77      345.09      7.23 o 
   6   5   7      707.71      630.57     15.03 o 
   7   5   7      189.38      200.91      7.75 o 
   8   5   7        0.11        4.73      3.80 o 
   9   5   7       16.49       -0.52      7.40 o 
  10   5   7      205.44      177.11     10.15 o 
  11   5   7      108.61       91.51      9.59 o 
  12   5   7      231.21      270.98     14.65 o 
  13   5   7        0.79       -0.85      7.38 o 
  14   5   7       22.48       15.92      8.87 o 
  15   5   7        1.57       11.35     10.53 o 
   0   6   7      111.46      135.78      6.58 o 
   1   6   7     9057.95     9010.75     80.28 o 
   2   6   7      270.40      280.73      6.31 o 
   3   6   7      393.28      439.01      7.46 o 
   4   6   7       21.72       34.11      4.37 o 
   5   6   7      129.14      135.29      5.58 o 
   6   6   7      325.68      344.32      8.86 o 
   7   6   7      259.03      217.57      7.70 o 
   8   6   7       29.70       20.86      4.43 o 
   9   6   7      107.74       87.50      6.61 o 
  10   6   7       21.60       18.59      5.51 o 
  11   6   7       45.12       36.11     11.17 o 
  12   6   7        5.61       10.56      6.58 o 
  13   6   7       15.70       11.62      7.31 o 
  14   6   7        4.37       11.27      8.10 o 
   1   7   7      820.11      901.48     10.50 o 
   2   7   7       96.47       67.79      2.60 o 
   3   7   7       21.60       22.41      2.86 o 
   4   7   7      356.84      435.30      7.90 o 
   5   7   7       69.66       80.62      4.74 o 
   6   7   7        1.10        5.65      3.07 o 
   7   7   7      112.33      107.04      6.13 o 
   8   7   7        7.14       12.66      4.70 o 
   9   7   7      155.46      177.74      8.33 o 
  10   7   7        0.02       -1.45      4.68 o 
  11   7   7        0.14        1.84      5.35 o 
  12   7   7       10.03       22.44      6.96 o 
  13   7   7        4.67        9.21      7.13 o 
  14   7   7        0.33       15.02      9.72 o 
   0   8   7     2600.75     2585.20     37.33 o 
   1   8   7      264.27      255.35      4.84 o 
   2   8   7      211.05      223.72      5.55 o 
   3   8   7        3.64        3.31      1.87 o 
   4   8   7       26.12       29.78      3.08 o 
   5   8   7      143.85      155.74      5.77 o 
   6   8   7        8.27        6.96      3.46 o 
   7   8   7        0.76        0.56      3.84 o 
   8   8   7       24.35       28.63      4.82 o 
   9   8   7       14.49       10.25      4.63 o 
  10   8   7       85.38       68.02      6.95 o 
  11   8   7       12.64        8.34      5.62 o 
  12   8   7        0.05       -5.74      6.64 o 
  13   8   7       17.16       16.51      9.65 o 
  14   8   7        8.15       -0.51     12.61 o 
   1   9   7     1684.75     1645.62     20.72 o 
   2   9   7      636.22      662.10     11.60 o 
   3   9   7      107.94      107.04      5.69 o 
   4   9   7      143.68      143.01      4.74 o 
   5   9   7      441.98      497.19     10.04 o 
   6   9   7      315.48      276.47      8.03 o 
   7   9   7      440.19      449.43     11.20 o 
   8   9   7      166.56      183.37      9.15 o 
   9   9   7        3.38        1.50      4.81 o 
  10   9   7        3.55        5.83      5.41 o 
  11   9   7       59.73       60.19     10.94 o 
  12   9   7        6.21       -5.25      7.09 o 
  13   9   7        2.42       -2.68      9.12 o 
   0  10   7      213.14      186.50      8.31 o 
   1  10   7      134.18      139.25      4.87 o 
   2  10   7       51.45       57.86      4.31 o 
   3  10   7       25.39       22.86      4.06 o 
   4  10   7      100.53      103.40      7.37 o 
   5  10   7      129.98      112.59      5.65 o 
   6  10   7       40.82       38.93      4.19 o 
   7  10   7       11.85        8.00      3.86 o 
   8  10   7       96.23       97.30      7.13 o 
   9  10   7       33.33       30.44      6.37 o 
  10  10   7       38.90       44.52      7.10 o 
  11  10   7       25.05       15.32      7.39 o 
  12  10   7        8.84        1.16      7.49 o 
  13  10   7       17.32       10.36      9.93 o 
   1  11   7       22.21       16.64      4.24 o 
   2  11   7       16.75       14.06      3.48 o 
   3  11   7        4.47        6.41      3.56 o 
   4  11   7      167.00      142.80      7.61 o 
   5  11   7      191.60      172.20     10.50 o 
   6  11   7       50.90       33.11      5.26 o 
   7  11   7        5.45        5.54      4.49 o 
   8  11   7      243.05      221.64      9.55 o 
   9  11   7       52.73       43.25      6.86 o 
  10  11   7        0.30        0.63      5.98 o 
  11  11   7        0.08        6.69      7.31 o 
  12  11   7        1.88        3.55      8.02 o 
   0  12   7       17.88       15.44      5.47 o 
   1  12   7        7.41        4.79      2.99 o 
   2  12   7       53.39       47.46      4.97 o 
   3  12   7        0.58        0.89      4.84 o 
   4  12   7      184.40      180.93     14.58 o 
   5  12   7       11.53        5.68      5.67 o 
   6  12   7       45.58       60.08      7.14 o 
   7  12   7        9.03       11.72      5.17 o 
   8  12   7       38.74       35.46      6.01 o 
   9  12   7      154.06      182.47     10.24 o 
  10  12   7        0.11       -0.45      5.90 o 
  11  12   7       34.77       36.17      8.69 o 
   1  13   7       44.13       33.01      4.62 o 
   2  13   7       58.19       74.22      6.37 o 
   3  13   7       86.37       82.02      7.09 o 
   4  13   7        0.72       -4.57      4.57 o 
   5  13   7       18.61       23.08      6.09 o 
   6  13   7       12.19       10.61      5.97 o 
   7  13   7        3.97        4.66      6.85 o 
   8  13   7       43.74       27.67      6.36 o 
   9  13   7       15.19       10.63      7.18 o 
  10  13   7       12.38       19.65      7.10 o 
  11  13   7        1.13       11.78      9.29 o 
   0  14   7      150.27      146.54     18.33 o 
   1  14   7       23.24       19.59      4.50 o 
   2  14   7       22.03       23.20      6.00 o 
   3  14   7      155.02      139.93     10.84 o 
   4  14   7       52.17       55.11      6.88 o 
   5  14   7        0.40       -5.16      5.16 o 
   6  14   7       36.49       40.08      7.21 o 
   7  14   7        7.88       15.92      7.40 o 
   8  14   7       49.58       49.79      9.59 o 
   9  14   7        2.47        9.37      6.52 o 
  10  14   7       49.87       69.40     15.37 o 
   1  15   7       32.44       22.88      8.29 o 
   2  15   7       27.96       45.46      6.71 o 
   3  15   7       49.58       70.00     10.88 o 
   4  15   7        3.13       -0.13      6.21 o 
   5  15   7       90.54       89.19     10.07 o 
   6  15   7        0.16        8.50      6.59 o 
   7  15   7       11.77        4.48      6.74 o 
   8  15   7        0.14        0.33      7.10 o 
   9  15   7        6.53       32.97     23.52 o 
   0  16   7      172.13      221.08     21.72 o 
   1  16   7       13.53       22.68      8.70 o 
   2  16   7        4.73        5.03      5.30 o 
   3  16   7        4.34        2.58      8.12 o 
   4  16   7       29.49       21.55      7.40 o 
   5  16   7        0.29       -5.27      6.69 o 
   6  16   7       35.55       40.87      9.41 o 
   7  16   7       11.35       21.70      9.05 o 
   1  17   7       11.31       26.28      8.87 o 
   2  17   7        0.10        5.45      8.35 o 
   3  17   7        4.75        5.98      6.24 o 
   4  17   7        5.62       -3.16     10.42 o 
   5  17   7        1.10       -2.69      7.26 o 
   0  18   7       67.34       65.59     16.23 o 
   1  18   7       15.52       22.77      9.65 o 
   2  18   7        0.00        1.33      9.38 o 
   0   0   8     2758.07     2560.38     39.37 o 
   1   0   8     1774.55     1760.78     22.44 o 
   2   0   8     2868.71     3023.73     34.57 o 
   3   0   8      530.11      566.34     11.78 o 
   4   0   8      183.79      203.66      6.69 o 
   5   0   8      442.01      382.16      9.67 o 
   6   0   8     1912.06     1717.71     28.03 o 
   7   0   8      173.50      185.01     10.22 o 
   8   0   8     1255.55     1290.87     29.71 o 
   9   0   8      508.19      550.76     22.33 o 
  10   0   8      553.16      590.41     23.53 o 
  11   0   8      486.44      471.64     26.69 o 
  12   0   8        9.59        8.53      8.64 o 
  13   0   8      138.03      117.02     20.27 o 
  14   0   8        7.28        8.17     19.05 o 
  15   0   8        0.63        9.70     14.23 o 
   1   1   8       10.41       12.26      1.28 o 
   2   1   8      861.41      803.38      8.30 o 
   3   1   8      375.52      448.30      6.58 o 
   4   1   8     3463.94     3829.74     37.89 o 
   5   1   8       53.93       47.05      3.53 o 
   6   1   8      378.89      320.45      7.26 o 
   7   1   8       76.12       66.99      4.36 o 
   8   1   8      286.83      234.58      7.88 o 
   9   1   8        1.46       13.97      4.82 o 
  10   1   8        1.44       -3.37      4.67 o 
  11   1   8       57.39       59.38      9.49 o 
  12   1   8       70.14       77.25      9.56 o 
  13   1   8        4.08        0.57      7.45 o 
  14   1   8        0.55        4.40      8.67 o 
  15   1   8        1.55       -0.27      9.77 o 
   0   2   8     2805.57     3174.25     38.06 o 
   1   2   8      895.97      893.53      8.82 o 
   2   2   8     4857.09     5047.86     40.47 o 
   3   2   8      215.44      259.16      5.05 o 
   4   2   8     2414.86     2305.19     24.29 o 
   5   2   8       51.62       40.24      2.82 o 
   6   2   8       13.69        7.55      2.37 o 
   7   2   8       18.45       15.05      3.19 o 
   8   2   8        2.59       -3.31      3.31 o 
   9   2   8       78.38       78.25      6.33 o 
  10   2   8       50.54       47.15      6.30 o 
  11   2   8       43.14       43.05      7.18 o 
  12   2   8        1.51        4.85      6.91 o 
  13   2   8       84.16       87.48     10.34 o 
  14   2   8       10.89       19.09      8.80 o 
  15   2   8        0.01        9.84     11.45 o 
   1   3   8      456.12      507.16      6.28 o 
   2   3   8     6588.85     6759.47     56.68 o 
   3   3   8       57.61       74.64      3.63 o 
   4   3   8      123.70      131.93      4.23 o 
   5   3   8      704.99      783.66     10.89 o 
   6   3   8      433.07      458.69      8.92 o 
   7   3   8       34.64       39.94      3.94 o 
   8   3   8       36.07       40.26      4.74 o 
   9   3   8      102.82      107.49      7.33 o 
  10   3   8      185.95      163.86      9.77 o 
  11   3   8        0.02       -3.22      5.40 o 
  12   3   8        1.32        2.24      6.81 o 
  13   3   8       12.94        8.35     10.62 o 
  14   3   8       65.64       67.41     12.29 o 
  15   3   8       15.80       29.35     11.27 o 
   0   4   8      287.50      316.04      6.12 o 
   1   4   8      581.86      545.66      6.40 o 
   2   4   8       13.51       11.54      2.03 o 
   3   4   8      723.90      718.29      9.73 o 
   4   4   8      791.42      959.24     12.63 o 
   5   4   8       44.32       62.12      3.74 o 
   6   4   8      179.61      166.14      6.61 o 
   7   4   8       76.81       81.33      4.73 o 
   8   4   8      161.93      151.11      6.71 o 
   9   4   8       76.50       87.09      6.85 o 
  10   4   8     1792.40     1764.57     32.68 o 
  11   4   8       29.99       21.68      7.24 o 
  12   4   8       31.36       21.47      9.73 o 
  13   4   8       25.70       28.61      8.91 o 
  14   4   8       10.77        7.45      9.74 o 
  15   4   8       27.89       22.93     12.34 o 
   1   5   8      522.78      603.52      7.18 o 
   2   5   8     1236.82     1320.35     13.97 o 
   3   5   8       12.35        4.12      1.88 o 
   4   5   8      366.84      386.34      7.54 o 
   5   5   8      127.56      138.13      4.91 o 
   6   5   8        9.27        5.68      2.97 o 
   7   5   8      271.99      266.20      8.49 o 
   8   5   8     1282.64     1242.90     22.24 o 
   9   5   8      115.22       99.37      7.32 o 
  10   5   8      135.68      156.55      9.17 o 
  11   5   8       30.03       30.80      6.90 o 
  12   5   8       35.37       41.59      7.79 o 
  13   5   8        0.18       -3.19      7.23 o 
  14   5   8        0.03       -3.41      8.77 o 
  15   5   8       22.93       28.96     11.35 o 
   0   6   8     3681.87     3534.09     45.48 o 
   1   6   8      313.02      381.24      5.97 o 
   2   6   8      610.24      576.77      8.38 o 
   3   6   8       15.40       14.17      2.26 o 
   4   6   8      700.40      689.37     10.76 o 
   5   6   8      498.75      472.63     10.10 o 
   6   6   8       52.83       70.32      4.89 o 
   7   6   8       40.64       47.68      5.25 o 
   8   6   8       50.98       51.81      5.36 o 
   9   6   8     1011.65      948.90     19.50 o 
  10   6   8      309.01      280.87     11.19 o 
  11   6   8        5.27       -1.85      5.30 o 
  12   6   8       22.31       13.97      6.97 o 
  13   6   8        0.11        8.71      7.11 o 
  14   6   8        0.04       -4.07      8.52 o 
   1   7   8      257.50      239.43      4.64 o 
   2   7   8       94.45       88.61      3.66 o 
   3   7   8       61.00       69.75      3.82 o 
   4   7   8       42.81       55.76      3.41 o 
   5   7   8        0.53       -2.23      2.57 o 
   6   7   8      790.02      809.13     14.76 o 
   7   7   8      768.61      721.57     14.84 o 
   8   7   8        3.27        1.04      4.03 o 
   9   7   8        1.71        2.29      4.48 o 
  10   7   8       98.89      122.17      8.44 o 
  11   7   8       44.48       28.62      6.43 o 
  12   7   8       18.73       23.16      7.17 o 
  13   7   8       15.66       19.89      7.60 o 
  14   7   8       42.03       62.80     10.93 o 
   0   8   8      282.20      316.92      8.05 o 
   1   8   8       52.68       46.54      2.59 o 
   2   8   8      204.48      175.24      4.50 o 
   3   8   8      300.33      309.87      6.37 o 
   4   8   8     1685.63     1697.48     22.18 o 
   5   8   8      134.70      127.85      7.59 o 
   6   8   8      164.12      176.49      8.12 o 
   7   8   8       32.52       49.16      5.63 o 
   8   8   8        2.80        4.17      4.19 o 
   9   8   8        7.21       -0.18      4.35 o 
  10   8   8       23.17       23.13      6.60 o 
  11   8   8        0.16       -5.14      5.14 o 
  12   8   8       19.27       21.08      6.74 o 
  13   8   8       30.34       49.60     10.02 o 
  14   8   8       65.34      105.05     15.98 o 
   1   9   8      127.20      120.96      6.76 o 
   2   9   8      341.16      339.85      8.16 o 
   3   9   8      467.51      460.26      9.31 o 
   4   9   8        3.22        3.57      2.83 o 
   5   9   8     1197.06     1159.49     18.51 o 
   6   9   8       14.52        4.75      3.43 o 
   7   9   8      131.41      141.94      7.34 o 
   8   9   8       26.27       31.31      5.09 o 
   9   9   8       18.19       15.52      5.01 o 
  10   9   8        1.30        0.26      5.14 o 
  11   9   8        2.69        2.99      6.31 o 
  12   9   8        6.80        9.72      7.78 o 
  13   9   8       60.60       37.41     17.52 o 
   0  10   8      377.81      415.74      9.73 o 
   1  10   8      662.56      698.21     12.30 o 
   2  10   8      300.51      286.54      7.84 o 
   3  10   8        2.39       -2.97      3.21 o 
   4  10   8      151.34      175.28      7.67 o 
   5  10   8      121.11      116.27      6.78 o 
   6  10   8       19.63       11.76      4.11 o 
   7  10   8       25.88       21.00      4.29 o 
   8  10   8       17.41       15.64      5.04 o 
   9  10   8       51.24       46.24      6.80 o 
  10  10   8       12.37       16.62      6.47 o 
  11  10   8        6.47       12.87      7.48 o 
  12  10   8        1.32       -1.16      7.62 o 
  13  10   8       11.28       19.67     12.53 o 
   1  11   8       30.50       25.69      3.58 o 
   2  11   8       64.42       58.49      4.58 o 
   3  11   8      524.97      502.38     11.97 o 
   4  11   8      135.68      133.57      7.14 o 
   5  11   8      104.62       79.83      6.79 o 
   6  11   8        7.37        3.17      4.24 o 
   7  11   8        2.80        3.32      4.99 o 
   8  11   8       55.28       62.95      6.92 o 
   9  11   8       68.16       76.56      7.17 o 
  10  11   8        0.80       10.01      6.64 o 
  11  11   8       10.19       14.29      7.64 o 
  12  11   8        3.45       -7.50      7.50 o 
   0  12   8        4.97        4.91      5.48 o 
   1  12   8       40.79       33.35      3.85 o 
   2  12   8       66.21       69.20      5.13 o 
   3  12   8       15.85        4.70      4.32 o 
   4  12   8      101.47      109.43      8.17 o 
   5  12   8       46.17       28.40      6.20 o 
   6  12   8        0.43       -5.53      5.53 o 
   7  12   8       14.51       17.24      5.33 o 
   8  12   8        5.18       -4.82      5.56 o 
   9  12   8        7.95        4.21      5.98 o 
  10  12   8       13.57       19.12      7.17 o 
  11  12   8        4.12        5.88      7.64 o 
   1  13   8      116.37      105.52      6.21 o 
   2  13   8        1.57        3.02      4.27 o 
   3  13   8        0.21        1.93      4.93 o 
   4  13   8       58.98       48.64      6.91 o 
   5  13   8        3.27        3.00      5.54 o 
   6  13   8       12.43        5.48      5.93 o 
   7  13   8        0.49        5.41      6.88 o 
   8  13   8       50.17       77.08      9.49 o 
   9  13   8       16.89       24.52      7.07 o 
  10  13   8        5.31       28.05      7.36 o 
   0  14   8       55.82       51.81     13.93 o 
   1  14   8      132.70      128.03     12.92 o 
   2  14   8       84.29       80.15      8.33 o 
   3  14   8      281.33      270.01     11.18 o 
   4  14   8        0.01        0.55      5.26 o 
   5  14   8       32.19       34.49      6.91 o 
   6  14   8        1.03        1.96      6.11 o 
   7  14   8        0.40       -1.51      6.29 o 
   8  14   8        9.57       18.16      8.25 o 
   9  14   8       21.42       25.87      6.96 o 
   1  15   8        5.43       -7.37      7.37 o 
   2  15   8       14.87       17.96      5.82 o 
   3  15   8        0.16       10.23      6.12 o 
   4  15   8       13.63       16.12      7.36 o 
   5  15   8       14.28        3.41      7.06 o 
   6  15   8        3.17        2.60      6.40 o 
   7  15   8        3.03        7.41      6.82 o 
   8  15   8       26.70       18.34      7.79 o 
   0  16   8       21.52       48.05     14.36 o 
   1  16   8        7.37       14.10      8.89 o 
   2  16   8       32.19       26.61      6.94 o 
   3  16   8       24.34        4.58      6.29 o 
   4  16   8        0.01       -0.21      6.53 o 
   5  16   8        2.33        5.95      9.34 o 
   6  16   8       13.55        8.39      7.86 o 
   7  16   8        5.34       14.32      8.89 o 
   1  17   8        1.87        6.91      8.67 o 
   2  17   8       29.20       24.95      9.41 o 
   3  17   8        0.27        8.17      6.55 o 
   4  17   8        0.89       -0.53      6.77 o 
   5  17   8        0.81        0.51      7.62 o 
   0  18   8      219.92      265.67     25.33 o 
   1  18   8       71.12       64.22     16.81 o 
   1   1   9     1817.21     1787.07     16.32 o 
   2   1   9     1599.45     1404.25     12.39 o 
   3   1   9      833.29      855.17      9.72 o 
   4   1   9      361.29      332.42      6.53 o 
   5   1   9      218.13      168.76      4.88 o 
   6   1   9      743.37      729.61     12.78 o 
   7   1   9      272.84      337.79      8.10 o 
   8   1   9       70.56       71.06      5.66 o 
   9   1   9      781.26      831.74     17.86 o 
  10   1   9        1.44        0.01      5.22 o 
  11   1   9      102.41      133.39      9.71 o 
  12   1   9      152.93      155.52     12.23 o 
  13   1   9       12.82       18.98      8.25 o 
  14   1   9       22.64        9.30      9.53 o 
  15   1   9        2.20       11.05     10.19 o 
   0   2   9    10625.13    10890.24    123.30 o 
   1   2   9      364.17      334.10      4.65 o 
   2   2   9      316.74      373.66      5.11 o 
   3   2   9     1534.89     1637.86     17.36 o 
   4   2   9        1.50        0.05      1.90 o 
   5   2   9       69.51       50.25      3.17 o 
   6   2   9      141.51      144.75      4.94 o 
   7   2   9      333.18      305.86      8.81 o 
   8   2   9       60.22       63.06      5.41 o 
   9   2   9      769.78      762.02     16.81 o 
  10   2   9       15.29       11.06      5.52 o 
  11   2   9       80.11       64.88      8.37 o 
  12   2   9        3.35        4.90      7.04 o 
  13   2   9        7.08        9.56     10.78 o 
  14   2   9       47.26       66.52     12.11 o 
  15   2   9        7.80       -7.93     11.60 o 
   1   3   9      380.40      354.87      5.01 o 
   2   3   9      199.46      176.59      3.60 o 
   3   3   9       23.01       23.44      1.98 o 
   4   3   9      383.35      369.63      6.97 o 
   5   3   9      210.86      178.51      5.03 o 
   6   3   9       23.58       20.87      3.04 o 
   7   3   9      990.65      995.41     15.38 o 
   8   3   9      780.12      758.58     15.07 o 
   9   3   9      216.16      258.34     10.08 o 
  10   3   9        2.44       -3.72      5.11 o 
  11   3   9      142.02      136.39      9.70 o 
  12   3   9      210.11      288.52     17.56 o 
  13   3   9       70.76       77.30     11.67 o 
  14   3   9       22.13       12.72      9.96 o 
  15   3   9       18.62       35.67     11.44 o 
   0   4   9     1355.62     1424.38     18.07 o 
   1   4   9     2320.26     2366.35     19.76 o 
   2   4   9      696.30      633.28      8.71 o 
   3   4   9     1336.56     1517.26     14.76 o 
   4   4   9      565.08      628.26      9.20 o 
   5   4   9      844.79      939.29     14.13 o 
   6   4   9        0.42       -1.22      2.49 o 
   7   4   9        0.10        9.37      3.18 o 
   8   4   9      490.94      484.82     11.76 o 
   9   4   9      181.88      189.74      9.20 o 
  10   4   9      200.03      204.48     10.15 o 
  11   4   9       12.26        7.50      6.86 o 
  12   4   9       13.74       16.28      7.45 o 
  13   4   9        9.21        2.34      9.81 o 
  14   4   9        1.87        2.07      9.17 o 
  15   4   9        7.21        4.51     14.88 o 
   1   5   9      661.16      622.95      8.78 o 
   2   5   9      662.36      660.34      8.85 o 
   3   5   9       20.08       16.66      2.32 o 
   4   5   9      589.51      625.89      9.20 o 
   5   5   9     2063.57     2120.24     29.04 o 
   6   5   9      697.63      687.90     13.24 o 
   7   5   9       41.58       48.08      4.77 o 
   8   5   9        1.58       -3.32      3.83 o 
   9   5   9        1.33        3.50      4.80 o 
  10   5   9        9.11       -0.59      4.88 o 
  11   5   9       93.12      111.94      9.27 o 
  12   5   9       57.72       64.18      8.36 o 
  13   5   9        1.09       -6.52      6.52 o 
  14   5   9        5.33       16.64     10.25 o 
   0   6   9      423.45      442.37      8.70 o 
   1   6   9      121.00      136.54      3.48 o 
   2   6   9      490.94      504.85      7.51 o 
   3   6   9      170.61      187.79      5.34 o 
   4   6   9       75.30       75.73      3.93 o 
   5   6   9        4.08       15.02      3.23 o 
   6   6   9        6.81       11.84      3.44 o 
   7   6   9        0.01        4.76      3.73 o 
   8   6   9      170.24      158.89      7.72 o 
   9   6   9       56.35       60.36      6.53 o 
  10   6   9       71.84       80.80      7.55 o 
  11   6   9       25.11       21.80      7.39 o 
  12   6   9      137.04      116.07     10.04 o 
  13   6   9       23.69       21.33      7.64 o 
  14   6   9        2.43        2.00      8.67 o 
   1   7   9     1421.12     1353.12     14.98 o 
   2   7   9        9.99       17.17      2.37 o 
   3   7   9       11.07       18.16      2.49 o 
   4   7   9       24.25       20.75      3.35 o 
   5   7   9      100.28       87.58      6.29 o 
   6   7   9      189.31      190.47      8.43 o 
   7   7   9       98.33      101.68      7.55 o 
   8   7   9      170.98      184.59      8.21 o 
   9   7   9        0.19       -0.36      4.70 o 
  10   7   9       18.23       11.63      5.53 o 
  11   7   9       51.26       42.98      6.79 o 
  12   7   9       41.92       41.16      7.77 o 
  13   7   9        2.07       -1.04      7.17 o 
  14   7   9        4.65       24.07      9.70 o 
   0   8   9      132.21      120.71      6.05 o 
   1   8   9      204.26      194.30      4.70 o 
   2   8   9       94.42       92.95      4.94 o 
   3   8   9      453.77      460.59      8.00 o 
   4   8   9      111.67      122.00      4.65 o 
   5   8   9        1.12        0.52      2.96 o 
   6   8   9      570.50      541.31     11.67 o 
   7   8   9       47.44       44.73      5.04 o 
   8   8   9       93.89      110.77      7.93 o 
   9   8   9      182.57      178.58      8.72 o 
  10   8   9       87.51       89.00      9.97 o 
  11   8   9       21.15       11.61      6.06 o 
  12   8   9        5.78        2.03      6.34 o 
  13   8   9       12.22       19.53      8.73 o 
   1   9   9        9.26        5.93      2.14 o 
   2   9   9      483.59      462.23      7.86 o 
   3   9   9      388.87      409.92      7.13 o 
   4   9   9       33.94       33.28      3.44 o 
   5   9   9       36.04       29.12      4.02 o 
   6   9   9      142.10      143.14      6.40 o 
   7   9   9        1.78        8.16      3.98 o 
   8   9   9      228.37      208.56      8.82 o 
   9   9   9       40.65       47.18      5.91 o 
  10   9   9        6.86        8.50      5.44 o 
  11   9   9        0.13        6.94      6.36 o 
  12   9   9       26.23       22.06      7.76 o 
  13   9   9       18.87       36.51     10.60 o 
   0  10   9     1366.26     1356.80     22.64 o 
   1  10   9      331.60      346.50      8.58 o 
   2  10   9       31.72       28.35      4.29 o 
   3  10   9       29.10       22.47      4.79 o 
   4  10   9      127.06      125.17      4.85 o 
   5  10   9        9.72       10.81      4.16 o 
   6  10   9       90.70       81.36      5.98 o 
   7  10   9      112.47      131.46      6.72 o 
   8  10   9       49.91       36.67      5.10 o 
   9  10   9        3.72       13.48      5.36 o 
  10  10   9        5.56       14.17      6.92 o 
  11  10   9       10.29        9.14      7.13 o 
  12  10   9        0.12        2.64      8.21 o 
   1  11   9       77.53       82.38      4.97 o 
   2  11   9      733.68      673.48     12.85 o 
   3  11   9       16.00        6.17      4.10 o 
   4  11   9      303.81      293.71      9.95 o 
   5  11   9        0.69       -3.12      3.12 o 
   6  11   9       98.65       88.04      7.09 o 
   7  11   9        1.95        2.12      4.79 o 
   8  11   9        2.75        2.17      5.08 o 
   9  11   9        0.27        3.01      5.61 o 
  10  11   9       10.89       -3.47      6.14 o 
  11  11   9        3.40       -0.47      7.67 o 
  12  11   9       19.45       30.65      9.10 o 
   0  12   9        0.60        3.14      6.32 o 
   1  12   9       82.44       90.40      5.20 o 
   2  12   9       12.73        7.61      3.74 o 
   3  12   9      336.62      325.88     11.77 o 
   4  12   9       42.74       37.17      6.34 o 
   5  12   9       18.41       16.95      6.00 o 
   6  12   9      336.07      337.88     14.02 o 
   7  12   9       84.86       90.55     10.96 o 
   8  12   9       23.30       24.59      6.58 o 
   9  12   9        1.72        5.42      6.12 o 
  10  12   9       85.32      115.38      9.59 o 
  11  12   9        5.55        4.50      7.64 o 
   1  13   9       64.73       85.31      5.45 o 
   2  13   9      115.93      140.05      8.21 o 
   3  13   9       76.48       85.14      7.60 o 
   4  13   9        7.54        1.97      5.36 o 
   5  13   9       23.11       14.14      5.92 o 
   6  13   9        0.17       -5.03      5.79 o 
   7  13   9        0.14        4.77      6.53 o 
   8  13   9       32.45       23.85      6.55 o 
   9  13   9        4.65        5.06      6.61 o 
  10  13   9        0.48        5.22      7.27 o 
   0  14   9      249.20      168.91     20.92 o 
   1  14   9       96.49       56.71     12.63 o 
   2  14   9       35.10       34.76      6.24 o 
   3  14   9       73.87       68.12      7.26 o 
   4  14   9       28.74       35.63      8.08 o 
   5  14   9       22.70       15.78      6.76 o 
   6  14   9        0.99       -0.61      5.96 o 
   7  14   9       19.88       11.32      6.99 o 
   8  14   9        4.25       -2.18      7.40 o 
   9  14   9        1.17       -0.11      6.50 o 
   1  15   9       38.31       23.59      9.23 o 
   2  15   9       69.57       75.08      7.73 o 
   3  15   9       59.25       38.67      7.63 o 
   4  15   9      126.18      126.21     20.12 o 
   5  15   9       45.20       58.45     13.78 o 
   6  15   9       59.46       58.68      8.91 o 
   7  15   9        6.66       11.78      7.20 o 
   8  15   9        1.20        3.52      7.47 o 
   0  16   9      139.17      156.79     21.07 o 
   1  16   9        3.70       11.98     15.04 o 
   2  16   9        0.10        4.83      7.98 o 
   3  16   9        1.58       -3.84      6.17 o 
   4  16   9        0.00       -1.94      6.54 o 
   5  16   9        0.81       -0.16     11.34 o 
   6  16   9        2.92        0.38      8.23 o 
   7  16   9       28.32       14.07     17.03 o 
   1  17   9       20.93       41.50     10.38 o 
   2  17   9       23.79       20.02     21.86 o 
   3  17   9        0.13       -0.83      7.10 o 
   4  17   9        3.06        4.55      8.13 o 
   0   0  10    13077.11    11537.88    164.98 o 
   1   0  10       15.47        7.82      2.04 o 
   2   0  10        1.39       12.80      2.60 o 
   3   0  10      608.60      820.02     12.43 o 
   4   0  10     1509.30     1594.75     23.93 o 
   5   0  10      123.84      141.51      6.81 o 
   6   0  10      271.67      294.22     10.35 o 
   7   0  10       99.47       90.78      7.29 o 
   8   0  10      662.49      644.58     19.64 o 
   9   0  10      712.87      702.12     25.01 o 
  10   0  10       21.21       28.38      8.73 o 
  11   0  10      273.34      303.24     18.98 o 
  12   0  10        6.58       11.36      9.44 o 
  13   0  10        0.02       14.68     11.93 o 
  14   0  10       38.38       53.18     16.20 o 
  15   0  10       68.98       73.78     18.67 o 
   1   1  10     6340.41     6248.11     51.32 o 
   2   1  10       75.16       78.27      2.57 o 
   3   1  10      640.63      582.04      7.02 o 
   4   1  10        4.61        5.40      1.95 o 
   5   1  10      455.63      512.10      8.52 o 
   6   1  10      177.68      182.06      5.76 o 
   7   1  10      375.01      352.56     10.11 o 
   8   1  10      285.22      294.05      9.57 o 
   9   1  10      560.07      552.00     14.30 o 
  10   1  10        1.67       13.04      5.91 o 
  11   1  10      176.45      127.77      9.84 o 
  12   1  10        0.93        9.87      7.55 o 
  13   1  10       66.97       61.03      9.95 o 
  14   1  10        0.02       -6.55      9.31 o 
  15   1  10        0.70       -3.18     11.60 o 
   0   2  10     2417.68     2711.79     33.81 o 
   1   2  10      129.89      115.84      2.94 o 
   2   2  10      722.09      760.70      8.66 o 
   3   2  10     5829.16     6109.66     50.70 o 
   4   2  10      362.15      334.59      6.46 o 
   5   2  10       96.40       98.37      4.39 o 
   6   2  10        0.41        0.93      2.38 o 
   7   2  10      529.74      562.53     11.47 o 
   8   2  10       67.64       73.26      8.20 o 
   9   2  10     1616.20     1627.62     33.05 o 
  10   2  10        4.17        1.68      5.50 o 
  11   2  10       33.36       28.87      7.59 o 
  12   2  10      165.97      189.65     12.91 o 
  13   2  10       60.16       77.14     11.70 o 
  14   2  10        5.22        6.24      9.39 o 
  15   2  10        0.70      -11.00     11.00 o 
   1   3  10      476.49      513.57      6.54 o 
   2   3  10      194.32      198.64      4.32 o 
   3   3  10     1239.20     1376.80     14.50 o 
   4   3  10        9.38       17.23      2.75 o 
   5   3  10      630.28      694.56     10.85 o 
   6   3  10       48.12       57.23      4.00 o 
   7   3  10       53.96       66.00      4.92 o 
   8   3  10      367.60      337.89      9.62 o 
   9   3  10      135.15      141.24      7.88 o 
  10   3  10       38.23       32.73      6.66 o 
  11   3  10       87.60       60.58      8.61 o 
  12   3  10       23.82       18.13      8.58 o 
  13   3  10        6.11       11.42      9.65 o 
  14   3  10        2.55       -4.76      8.74 o 
  15   3  10        0.56        7.73     10.61 o 
   0   4  10      847.55      809.01     11.88 o 
   1   4  10     1422.60     1364.41     13.00 o 
   2   4  10      853.25      855.67      9.17 o 
   3   4  10      581.70      432.56      6.18 o 
   4   4  10     1388.58     1270.12     14.73 o 
   5   4  10       33.01       38.61      3.42 o 
   6   4  10        6.11        4.08      2.74 o 
   7   4  10      395.27      408.33     10.30 o 
   8   4  10        0.03       -4.11      4.11 o 
   9   4  10     1177.79     1167.09     22.59 o 
  10   4  10       84.36       97.61     10.36 o 
  11   4  10       67.77       64.56      8.01 o 
  12   4  10       65.11       55.13      8.32 o 
  13   4  10        0.15       -2.70      7.58 o 
  14   4  10       19.96       13.10     13.99 o 
  15   4  10        7.74        0.00     20.71 o 
   1   5  10     2484.56     2539.88     22.02 o 
   2   5  10     1415.67     1398.31     15.64 o 
   3   5  10      836.75      975.81     12.74 o 
   4   5  10        1.27        2.90      2.45 o 
   5   5  10       90.79       95.87      5.29 o 
   6   5  10       87.56       92.90      5.59 o 
   7   5  10     1149.30     1171.46     19.83 o 
   8   5  10      247.21      248.30     11.75 o 
   9   5  10       81.59       81.85      7.18 o 
  10   5  10        0.00       -0.09      4.99 o 
  11   5  10       92.62       90.91      8.89 o 
  12   5  10        6.71       -0.06      6.43 o 
  13   5  10       75.27       80.26      9.66 o 
  14   5  10        3.57        6.57      9.95 o 
   0   6  10      822.70      828.07     12.70 o 
   1   6  10     1258.65     1281.62     13.93 o 
   2   6  10     1228.66     1205.21     14.66 o 
   3   6  10     1471.24     1531.13     18.74 o 
   4   6  10      620.97      591.85     10.44 o 
   5   6  10       42.47       36.89      3.77 o 
   6   6  10       15.30       11.69      3.55 o 
   7   6  10     1110.31     1142.21     19.60 o 
   8   6  10        0.02       -1.96      3.94 o 
   9   6  10        3.48        0.77      4.60 o 
  10   6  10        0.52        1.06      6.11 o 
  11   6  10       56.40       60.57      7.35 o 
  12   6  10        3.10        3.63      6.89 o 
  13   6  10        9.94       13.21      7.67 o 
  14   6  10        0.18       10.42     10.09 o 
   1   7  10      116.79      101.03      3.96 o 
   2   7  10       11.96        6.84      2.13 o 
   3   7  10        0.01        1.58      2.31 o 
   4   7  10       88.01       71.23      4.44 o 
   5   7  10      209.85      186.94      6.54 o 
   6   7  10       31.45       44.24      4.44 o 
   7   7  10      868.16      889.26     16.78 o 
   8   7  10      398.55      361.07     10.88 o 
   9   7  10      200.01      235.79     13.69 o 
  10   7  10        8.79       23.41      6.02 o 
  11   7  10       15.18       25.66      6.33 o 
  12   7  10        0.60       10.97      6.77 o 
  13   7  10        0.53        4.87      8.71 o 
  14   7  10        2.60       -0.45      9.04 o 
   0   8  10       15.47       12.32      3.36 o 
   1   8  10        1.14        4.84      2.19 o 
   2   8  10       89.18       89.02      3.92 o 
   3   8  10      821.58      792.44     12.26 o 
   4   8  10      108.90      108.78      6.14 o 
   5   8  10       89.42       88.93      5.35 o 
   6   8  10        6.69       12.21      3.71 o 
   7   8  10      269.34      270.82      9.23 o 
   8   8  10       86.88       88.61      6.62 o 
   9   8  10       15.21       10.78      5.13 o 
  10   8  10        4.86        0.73      5.34 o 
  11   8  10       79.96      103.74      8.83 o 
  12   8  10        0.13       -5.94      5.94 o 
  13   8  10      108.94      133.33     12.88 o 
   1   9  10      181.00      171.85      5.06 o 
   2   9  10      256.85      242.41      6.78 o 
   3   9  10      264.41      260.48      7.11 o 
   4   9  10       76.15       83.87      5.50 o 
   5   9  10        0.34       -3.14      3.14 o 
   6   9  10       33.40       24.52      4.19 o 
   7   9  10      486.40      427.21     15.18 o 
   8   9  10      116.61      110.02      6.82 o 
   9   9  10       32.11       42.87      6.01 o 
  10   9  10        0.06        0.83      6.47 o 
  11   9  10       21.77       26.16      6.82 o 
  12   9  10        0.03       11.97      7.29 o 
  13   9  10       28.49       31.45     10.52 o 
   0  10  10      238.44      241.89      9.34 o 
   1  10  10       92.21       93.00      4.71 o 
   2  10  10       66.13       45.83      4.85 o 
   3  10  10      634.31      573.12     12.17 o 
   4  10  10       57.02       50.82      7.44 o 
   5  10  10       52.79       60.02      4.94 o 
   6  10  10        1.99       -0.89      3.88 o 
   7  10  10       65.29       87.73      6.34 o 
   8  10  10       75.85       67.16      5.92 o 
   9  10  10       56.52       59.92      6.06 o 
  10  10  10       20.53       28.83      6.92 o 
  11  10  10       10.52        2.09      7.07 o 
  12  10  10        8.54       14.03      8.11 o 
   1  11  10      364.59      344.87      9.01 o 
   2  11  10       79.01       91.86      5.55 o 
   3  11  10        2.73       -1.78      4.05 o 
   4  11  10      127.06      122.05      7.56 o 
   5  11  10      218.98      210.23      7.46 o 
   6  11  10       15.35       13.80      4.36 o 
   7  11  10       10.03        6.80      4.63 o 
   8  11  10        0.07       -4.98      4.98 o 
   9  11  10        3.30        8.56      5.93 o 
  10  11  10        0.34        5.40      6.83 o 
  11  11  10        4.89       13.19      7.82 o 
  12  11  10        4.39        2.01     10.14 o 
   0  12  10       12.99        6.35      3.87 o 
   1  12  10        8.83        3.91      3.66 o 
   2  12  10       16.95       20.49      4.21 o 
   3  12  10        0.19       -1.08      4.36 o 
   4  12  10        0.08       -0.43      4.44 o 
   5  12  10       97.42      106.58      8.26 o 
   6  12  10        0.49       -0.49      5.83 o 
   7  12  10       15.57       20.25      5.45 o 
   8  12  10        1.36        4.07      5.62 o 
   9  12  10        2.58       -5.14      6.28 o 
  10  12  10        7.39       14.76      9.36 o 
  11  12  10        7.37       15.58      7.73 o 
   1  13  10        0.97       -1.78      4.11 o 
   2  13  10       13.03       26.95      4.90 o 
   3  13  10      285.90      316.61     12.28 o 
   4  13  10       26.17       28.11      6.37 o 
   5  13  10       39.80       45.58      7.50 o 
   6  13  10        0.47       -5.68      5.80 o 
   7  13  10       10.16        2.77      6.59 o 
   8  13  10        5.66       -1.55      5.18 o 
   9  13  10        7.69        4.00      8.48 o 
  10  13  10        0.13        9.31      7.74 o 
   0  14  10       23.07       13.06     11.54 o 
   1  14  10      231.83      203.12     21.58 o 
   2  14  10       26.78       15.10      6.18 o 
   3  14  10      104.84      132.80      9.04 o 
   4  14  10        7.70       11.71      6.10 o 
   5  14  10        0.46       -5.40      5.40 o 
   6  14  10       11.83       11.54      7.01 o 
   7  14  10       37.51       34.90      7.99 o 
   8  14  10        0.02       -7.03      7.03 o 
   9  14  10       13.02       15.26      6.25 o 
   1  15  10        0.00        2.71      8.39 o 
   2  15  10        1.45        6.65      8.45 o 
   3  15  10       94.32       98.86     12.46 o 
   4  15  10       24.58       15.51      7.12 o 
   5  15  10       10.36        3.31      6.42 o 
   6  15  10        0.54        6.67      6.79 o 
   7  15  10        6.94       13.23      7.56 o 
   8  15  10        0.61       -8.08      8.50 o 
   0  16  10        0.01      -10.68     10.68 o 
   1  16  10      156.57      193.84     16.55 o 
   2  16  10       32.27       23.50      9.87 o 
   3  16  10        0.59        5.50      6.55 o 
   4  16  10        7.54       -5.27      6.82 o 
   5  16  10        0.82       10.74      7.74 o 
   6  16  10        2.85        2.42      8.41 o 
   1  17  10       24.10       27.10     15.01 o 
   2  17  10        3.00       -6.26      8.96 o 
   3  17  10       28.05       21.15      7.06 o 
   4  17  10        6.24        1.15      7.26 o 
   1   1  11     4626.52     4554.53     38.43 o 
   2   1  11        0.39        3.25      1.62 o 
   3   1  11     4704.88     4641.71     36.25 o 
   4   1  11      399.46      511.33      7.76 o 
   5   1  11     1289.90     1284.44     15.51 o 
   6   1  11       49.47       35.52      3.44 o 
   7   1  11        5.06        7.81      3.53 o 
   8   1  11      785.41      773.21     15.60 o 
   9   1  11      691.95      696.21     17.75 o 
  10   1  11      262.10      300.05     12.66 o 
  11   1  11       31.71       18.30      6.79 o 
  12   1  11        0.33        9.73      7.40 o 
  13   1  11      112.22       99.72     11.03 o 
  14   1  11       56.58       60.33     13.77 o 
  15   1  11       10.82        3.34     11.98 o 
   0   2  11     1115.24     1100.94     16.23 o 
   1   2  11       75.48       87.76      2.91 o 
   2   2  11     6692.00     6641.19     54.85 o 
   3   2  11      524.75      477.00      7.60 o 
   4   2  11        9.01        6.39      2.03 o 
   5   2  11      242.41      235.94      6.74 o 
   6   2  11      209.23      184.50      6.64 o 
   7   2  11        4.70        2.38      3.22 o 
   8   2  11      140.15      116.47      7.34 o 
   9   2  11       20.56       31.01      5.90 o 
  10   2  11       10.20        7.30     10.66 o 
  11   2  11        4.79        1.15      6.71 o 
  12   2  11        2.96        9.76      8.45 o 
  13   2  11        4.48       -1.18      8.73 o 
  14   2  11        4.81        9.11      9.58 o 
  15   2  11        0.41       -1.48     11.77 o 
   1   3  11     6966.97     6713.74     55.38 o 
   2   3  11      389.45      457.80      6.42 o 
   3   3  11     1944.17     2099.59     19.79 o 
   4   3  11        1.13        0.92      1.88 o 
   5   3  11      425.51      410.37      8.51 o 
   6   3  11      238.79      209.38      6.67 o 
   7   3  11      206.48      218.05      7.66 o 
   8   3  11      101.23      104.73      6.69 o 
   9   3  11      716.34      737.28     16.00 o 
  10   3  11       40.93       48.69      7.39 o 
  11   3  11       11.24       18.82      7.23 o 
  12   3  11       95.85      105.30     12.83 o 
  13   3  11       17.10       15.46      9.61 o 
  14   3  11       27.10       23.04     10.60 o 
   0   4  11      505.04      554.34      9.45 o 
   1   4  11      847.93      755.75      8.50 o 
   2   4  11       35.83       49.99      2.31 o 
   3   4  11      855.46      865.52     10.31 o 
   4   4  11       70.29       63.56      3.31 o 
   5   4  11       64.71       76.12      4.04 o 
   6   4  11       21.11       12.86      3.18 o 
   7   4  11      426.27      377.86     11.11 o 
   8   4  11       29.94       38.70      5.64 o 
   9   4  11      103.56      102.51     10.48 o 
  10   4  11        2.58        5.43      5.46 o 
  11   4  11        4.94        2.29      6.23 o 
  12   4  11       20.89       23.12      7.76 o 
  13   4  11       10.69        3.46      7.87 o 
  14   4  11        0.13       -2.17      9.51 o 
   1   5  11     1333.31     1305.34     12.40 o 
   2   5  11       56.94       57.62      3.15 o 
   3   5  11     1033.69     1005.55     13.96 o 
   4   5  11      989.38      986.84     14.68 o 
   5   5  11      922.09      872.91     14.59 o 
   6   5  11       71.61       76.86      6.16 o 
   7   5  11      360.55      391.57     10.72 o 
   8   5  11     1030.27      920.52     28.80 o 
   9   5  11      404.35      435.92     13.31 o 
  10   5  11       67.92       66.31      8.62 o 
  11   5  11        4.77       10.30      6.34 o 
  12   5  11       17.78       16.92      7.03 o 
  13   5  11       12.88       29.28      8.81 o 
  14   5  11       32.68       45.71     11.75 o 
   0   6  11       95.36      114.66      5.52 o 
   1   6  11       93.89       92.09      3.45 o 
   2   6  11      880.28      849.72     11.04 o 
   3   6  11      367.03      332.57      7.56 o 
   4   6  11      196.80      183.73      6.36 o 
   5   6  11       31.87       28.87      3.74 o 
   6   6  11       44.97       41.84      4.53 o 
   7   6  11        0.02       -3.06      3.62 o 
   8   6  11       17.29       10.57      4.85 o 
   9   6  11       21.67        9.02      5.42 o 
  10   6  11       25.37       26.79      6.18 o 
  11   6  11       33.99       32.47      7.99 o 
  12   6  11        3.57       -7.37      7.43 o 
  13   6  11        1.07        8.69      7.71 o 
  14   6  11       73.92      100.00     28.50 o 
   1   7  11      221.20      194.93      5.42 o 
   2   7  11     1034.19     1051.45     12.91 o 
   3   7  11      175.15      159.64      5.59 o 
   4   7  11       92.04       90.04      5.02 o 
   5   7  11      188.44      201.04      6.91 o 
   6   7  11      236.48      221.22      8.23 o 
   7   7  11       12.70        7.92      4.05 o 
   8   7  11        6.77        8.64      4.62 o 
   9   7  11      327.68      302.29     11.47 o 
  10   7  11      128.70      130.41      9.00 o 
  11   7  11        2.79       10.19      6.14 o 
  12   7  11        4.38        9.60      7.21 o 
  13   7  11       36.51       40.22      9.87 o 
   0   8  11       63.74       49.87      5.10 o 
   1   8  11        1.70       -0.69      2.51 o 
   2   8  11      482.10      509.10      9.71 o 
   3   8  11      171.94      169.85      6.97 o 
   4   8  11      428.13      369.22      8.76 o 
   5   8  11       65.00       47.90      4.40 o 
   6   8  11       31.42       35.92      4.44 o 
   7   8  11       52.29       62.47      5.90 o 
   8   8  11       22.85       28.39      6.74 o 
   9   8  11      121.10      127.74      8.74 o 
  10   8  11        0.16       -2.89      5.08 o 
  11   8  11        2.93        9.02      6.08 o 
  12   8  11       37.15       40.40      8.32 o 
  13   8  11        4.02       20.03     14.00 o 
   1   9  11      143.38      143.73      5.42 o 
   2   9  11      161.10      159.30      5.68 o 
   3   9  11       66.86       76.29      5.68 o 
   4   9  11      573.18      496.48     11.13 o 
   5   9  11      428.71      400.86     10.46 o 
   6   9  11        0.14        2.51      4.68 o 
   7   9  11        3.48        6.76      4.10 o 
   8   9  11        4.62        5.42      4.24 o 
   9   9  11       65.55       81.55     10.73 o 
  10   9  11       18.93       18.91      6.03 o 
  11   9  11       10.17        9.90      6.13 o 
  12   9  11        3.21        3.68      6.64 o 
  13   9  11        6.05       15.18     25.04 o 
   0  10  11        0.90       -4.00      4.00 o 
   1  10  11      104.53      114.25      5.08 o 
   2  10  11        0.27       -0.46      2.83 o 
   3  10  11      138.49      127.49      5.56 o 
   4  10  11       10.21       12.68      3.64 o 
   5  10  11       17.40       18.71      4.09 o 
   6  10  11      247.07      258.52      9.12 o 
   7  10  11       21.96       16.42      5.03 o 
   8  10  11        0.10        2.09      4.61 o 
   9  10  11        3.15       -0.46      4.50 o 
  10  10  11        5.90        8.62      5.73 o 
  11  10  11       14.13        3.99      6.76 o 
  12  10  11       13.94       14.95      8.17 o 
   1  11  11       35.91       46.84      3.74 o 
   2  11  11      254.07      279.93      8.89 o 
   3  11  11       27.59       13.19      4.87 o 
   4  11  11      204.71      213.10     10.16 o 
   5  11  11      270.31      258.04      9.24 o 
   6  11  11        0.77       -1.38      4.00 o 
   7  11  11      136.03      129.53      9.27 o 
   8  11  11        1.74        2.93      5.08 o 
   9  11  11       15.98       15.38      6.46 o 
  10  11  11       25.93       25.62      7.62 o 
  11  11  11        1.37       -6.69      7.16 o 
   0  12  11        2.33       -3.95      3.96 o 
   1  12  11       23.17       22.49      4.27 o 
   2  12  11      401.76      381.44     10.16 o 
   3  12  11       67.16       73.92      6.54 o 
   4  12  11        9.26        7.91      5.75 o 
   5  12  11        3.27        2.35      4.90 o 
   6  12  11       46.97       43.49      7.52 o 
   7  12  11       12.39        4.89      5.04 o 
   8  12  11        2.59        5.24      5.88 o 
   9  12  11       44.82       39.06      7.87 o 
  10  12  11       18.23       11.76      7.51 o 
  11  12  11        1.20       -0.05      7.93 o 
   1  13  11      218.27      230.10      9.03 o 
   2  13  11      338.86      317.80     10.09 o 
   3  13  11       10.12       14.48      5.45 o 
   4  13  11        0.01        6.37      5.81 o 
   5  13  11        9.15       16.83      6.46 o 
   6  13  11       29.77       35.14      7.50 o 
   7  13  11       31.05       22.67      7.37 o 
   8  13  11       18.62       26.14      6.23 o 
   9  13  11        0.61       -5.46      6.93 o 
  10  13  11       14.88       23.81      9.24 o 
   0  14  11      266.84      253.28     18.96 o 
   1  14  11      140.13      140.26      7.44 o 
   2  14  11        5.67       11.62      5.49 o 
   3  14  11       78.83       60.06      7.36 o 
   4  14  11      257.23      235.66     11.84 o 
   5  14  11       22.44       20.77      6.88 o 
   6  14  11        1.46        3.58      6.71 o 
   7  14  11        0.38       11.08      7.29 o 
   8  14  11        2.53       -0.56      7.89 o 
   9  14  11        2.79        6.29      6.55 o 
   1  15  11        1.05        5.69      8.94 o 
   2  15  11      193.40      209.98     11.84 o 
   3  15  11       18.76       15.31      7.96 o 
   4  15  11      188.49      194.78     11.23 o 
   5  15  11      115.34      123.72     10.24 o 
   6  15  11       48.69       38.71     12.18 o 
   7  15  11        0.15        5.16      7.23 o 
   0  16  11       57.88       47.04     16.38 o 
   1  16  11        3.21        2.96      8.67 o 
   2  16  11        0.01        9.71      9.18 o 
   3  16  11        0.14        3.88      6.60 o 
   4  16  11        1.59       -6.13      6.75 o 
   5  16  11        3.25        3.35      7.82 o 
   6  16  11       45.98       31.49     10.29 o 
   1  17  11       14.14       15.84     14.29 o 
   2  17  11       17.57       25.67     10.45 o 
   3  17  11        1.26       -8.27      8.78 o 
   0   0  12     1638.18     1638.17     28.43 o 
   1   0  12     4818.05     5138.62     57.64 o 
   2   0  12       90.44       67.65      4.88 o 
   3   0  12     2943.21     2969.62     33.83 o 
   4   0  12     1194.68     1250.02     20.43 o 
   5   0  12       14.60        5.46      3.38 o 
   6   0  12       93.80      107.93      6.86 o 
   7   0  12     4270.32     4305.71     77.38 o 
   8   0  12     2531.88     2303.48     54.48 o 
   9   0  12       43.56       66.86     10.78 o 
  10   0  12      941.73     1027.45     59.00 o 
  11   0  12        6.90       16.84      9.41 o 
  12   0  12        0.05        3.22      9.64 o 
  13   0  12       26.77       18.21     12.70 o 
  14   0  12        1.28       -3.56     13.58 o 
  15   0  12        8.53       27.13     22.80 o 
   1   1  12        1.92        6.77      1.95 o 
   2   1  12     1151.31     1157.55     11.93 o 
   3   1  12      717.82      835.83      9.10 o 
   4   1  12      116.51      131.95      4.19 o 
   5   1  12        7.90        3.90      2.45 o 
   6   1  12        2.35        1.48      2.80 o 
   7   1  12      273.49      335.24      9.65 o 
   8   1  12     1128.00     1105.56     19.83 o 
   9   1  12       62.38       58.33      7.23 o 
  10   1  12      217.46      233.50     21.61 o 
  11   1  12        4.43        2.08      6.83 o 
  12   1  12       21.94       20.62      8.03 o 
  13   1  12        9.69        7.95      8.40 o 
  14   1  12        0.64       -5.11     10.68 o 
   0   2  12      178.70      200.38      6.07 o 
   1   2  12     3769.66     3924.04     33.84 o 
   2   2  12     1239.11     1243.98     13.00 o 
   3   2  12      706.97      667.87      7.82 o 
   4   2  12      355.92      378.99      6.30 o 
   5   2  12       56.51       57.93      3.50 o 
   6   2  12       58.97       47.49      4.30 o 
   7   2  12      798.45      739.75     13.94 o 
   8   2  12        0.16        4.63      4.44 o 
   9   2  12        1.62       11.15      5.48 o 
  10   2  12        0.86        0.94      5.73 o 
  11   2  12      539.38      563.66     19.15 o 
  12   2  12       30.82       23.12     11.48 o 
  13   2  12        3.11       15.20      9.24 o 
  14   2  12        4.48        7.90      9.58 o 
   1   3  12       52.15       71.85      2.92 o 
   2   3  12      630.09      709.18      8.67 o 
   3   3  12      385.75      439.47      6.80 o 
   4   3  12      569.54      635.75     10.10 o 
   5   3  12      138.24      145.92      5.24 o 
   6   3  12        3.37       -0.03      3.04 o 
   7   3  12       62.02       76.38      5.43 o 
   8   3  12      290.80      294.74     13.54 o 
   9   3  12        0.62       14.82      5.57 o 
  10   3  12       41.10       42.26      7.97 o 
  11   3  12       41.87       48.67      8.79 o 
  12   3  12        2.51       -0.19      7.30 o 
  13   3  12       42.95       33.92      9.28 o 
  14   3  12       33.33       54.55     11.95 o 
   0   4  12      143.35      131.63      8.04 o 
   1   4  12     2450.52     2376.70     21.92 o 
   2   4  12     1782.19     1706.49     16.64 o 
   3   4  12      400.75      353.08      6.03 o 
   4   4  12       14.50       14.51      2.35 o 
   5   4  12      451.36      470.65     13.40 o 
   6   4  12      222.74      217.30      8.02 o 
   7   4  12      949.45      900.22     18.16 o 
   8   4  12      400.64      372.92     11.98 o 
   9   4  12      918.92      893.44     25.48 o 
  10   4  12       99.03       97.56      9.06 o 
  11   4  12       21.98       30.10      9.03 o 
  12   4  12        3.69        2.06      7.37 o 
  13   4  12       25.50       36.74      9.78 o 
  14   4  12        4.46        6.81     10.07 o 
   1   5  12       55.39       48.45      2.96 o 
   2   5  12       17.12       28.33      3.59 o 
   3   5  12      141.73      139.94      5.03 o 
   4   5  12        7.19       -2.69      2.69 o 
   5   5  12      329.33      337.51      8.77 o 
   6   5  12        9.64        5.52      3.58 o 
   7   5  12       28.66       26.19      4.92 o 
   8   5  12      303.40      315.16     11.38 o 
   9   5  12       30.31       29.64      6.10 o 
  10   5  12        8.98        2.89      5.54 o 
  11   5  12       11.65        4.79      6.17 o 
  12   5  12       49.08       40.75      8.94 o 
  13   5  12       20.32       34.32     10.77 o 
  14   5  12        2.40        5.06     10.10 o 
   0   6  12        3.96       12.65      4.04 o 
   1   6  12      641.97      648.52      9.73 o 
   2   6  12      115.68      123.96      4.43 o 
   3   6  12      353.84      363.08      7.63 o 
   4   6  12       19.41        6.76      2.97 o 
   5   6  12       70.64       55.05      4.33 o 
   6   6  12      126.66      148.53      6.70 o 
   7   6  12      119.94      120.88      7.71 o 
   8   6  12        2.79        2.15      4.82 o 
   9   6  12       15.19       18.08      5.56 o 
  10   6  12       99.43      128.58      9.19 o 
  11   6  12       73.31       69.43     10.05 o 
  12   6  12        1.33       -2.07      6.45 o 
  13   6  12        0.37        1.99     10.60 o 
  14   6  12        0.25        8.28     10.65 o 
   1   7  12        8.69       11.53      3.11 o 
   2   7  12       14.25       15.97      3.07 o 
   3   7  12      585.85      611.10     14.48 o 
   4   7  12       48.54       44.36      4.21 o 
   5   7  12      114.30      108.39      6.82 o 
   6   7  12       53.76       59.69      5.07 o 
   7   7  12      472.36      430.50     10.94 o 
   8   7  12        0.99        0.91      4.79 o 
   9   7  12       59.78       46.15      6.43 o 
  10   7  12       33.08       42.53      6.87 o 
  11   7  12       34.76       31.69      6.80 o 
  12   7  12        2.13        1.24      6.95 o 
  13   7  12        8.09        8.38      8.88 o 
   0   8  12     1289.78     1198.02     24.38 o 
   1   8  12       94.12       86.45      6.79 o 
   2   8  12      568.46      517.40     10.17 o 
   3   8  12       23.92       13.91      3.43 o 
   4   8  12        0.70        0.56      3.57 o 
   5   8  12      211.25      201.83      7.38 o 
   6   8  12        1.44       -4.73      4.73 o 
   7   8  12      453.50      421.42     11.00 o 
   8   8  12       19.14       13.38      4.94 o 
   9   8  12       53.73       57.49      6.83 o 
  10   8  12      140.15      160.01      9.86 o 
  11   8  12       32.80       46.81      7.40 o 
  12   8  12       25.79       34.10      8.25 o 
  13   8  12        5.26        3.27      9.06 o 
   1   9  12        0.02       -0.28      3.05 o 
   2   9  12       37.83       40.42      3.96 o 
   3   9  12       68.39       72.44      4.87 o 
   4   9  12        6.04        5.53      3.64 o 
   5   9  12      144.32      179.68      7.62 o 
   6   9  12      136.44      130.26      7.18 o 
   7   9  12        1.83        2.83      3.97 o 
   8   9  12       30.15       22.96      4.92 o 
   9   9  12        2.06        0.59      4.92 o 
  10   9  12        4.35       -0.04      5.72 o 
  11   9  12        0.04        1.56      6.01 o 
  12   9  12        4.55       11.85      8.10 o 
   0  10  12      101.12      100.11      7.28 o 
   1  10  12      784.31      786.74     13.24 o 
   2  10  12      340.32      340.44      8.42 o 
   3  10  12       34.00       26.14      4.79 o 
   4  10  12       20.59       19.93      3.95 o 
   5  10  12       32.06       51.38      5.08 o 
   6  10  12        7.61        6.45      4.24 o 
   7  10  12       52.64       47.33      5.64 o 
   8  10  12        0.18        3.29      4.68 o 
   9  10  12       11.17        3.76      5.33 o 
  10  10  12       40.51       46.53      7.20 o 
  11  10  12       23.68       22.23      6.98 o 
  12  10  12        0.57       10.66      8.73 o 
   1  11  12      278.86      318.34      8.14 o 
   2  11  12        0.69        2.22      3.18 o 
   3  11  12        0.16        8.67      4.24 o 
   4  11  12        9.98       16.32      3.78 o 
   5  11  12       52.27       47.55      4.97 o 
   6  11  12       18.09        7.11      4.33 o 
   7  11  12        9.37        5.25      4.65 o 
   8  11  12        0.08       -4.91      4.91 o 
   9  11  12       14.45        3.89      5.82 o 
  10  11  12        0.33       11.71      7.35 o 
  11  11  12       14.93       25.27      8.61 o 
   0  12  12       89.50       71.47      6.56 o 
   1  12  12      126.84      125.21      6.58 o 
   2  12  12       39.01       31.06      5.04 o 
   3  12  12      159.71      169.66      8.51 o 
   4  12  12      123.76      101.34      7.55 o 
   5  12  12       34.07       22.35      5.56 o 
   6  12  12       99.35      122.03      9.37 o 
   7  12  12       31.39       38.88      6.28 o 
   8  12  12        8.90        2.45      5.63 o 
   9  12  12       21.11       35.61     13.01 o 
  10  12  12        4.33        6.61      8.10 o 
   1  13  12        2.58        2.11      4.08 o 
   2  13  12       24.44       35.94      7.97 o 
   3  13  12       12.53       10.15      5.08 o 
   4  13  12       26.28       29.75      6.44 o 
   5  13  12      106.51      106.58      9.86 o 
   6  13  12       31.22       29.35      7.45 o 
   7  13  12       13.37        0.16      6.97 o 
   8  13  12        2.93        0.56      5.85 o 
   9  13  12        0.00        3.44      6.49 o 
   0  14  12       65.88       60.52      9.21 o 
   1  14  12       74.33       85.93      6.52 o 
   2  14  12       93.03       84.08      7.65 o 
   3  14  12        4.71       -2.96      5.41 o 
   4  14  12        2.92        5.58      6.66 o 
   5  14  12        3.80       16.30      8.18 o 
   6  14  12       30.68       48.59      8.42 o 
   7  14  12        0.69        8.03      7.46 o 
   8  14  12        4.32        9.32      8.40 o 
   1  15  12        0.09        5.58     15.26 o 
   2  15  12        0.16        2.10      5.81 o 
   3  15  12       17.04       21.56      6.53 o 
   4  15  12       11.39        8.25      6.33 o 
   5  15  12        8.35       19.44      7.19 o 
   6  15  12        7.76       13.61      7.49 o 
   7  15  12        5.10       15.01      7.96 o 
   0  16  12       19.76       -1.44     13.93 o 
   1  16  12       15.46        8.69      9.76 o 
   2  16  12        4.77        3.17     12.09 o 
   3  16  12       12.12       18.43      8.41 o 
   4  16  12        0.36        4.85      7.79 o 
   5  16  12        3.75        3.25      8.73 o 
   1  17  12        0.05       -9.46     10.71 o 
   2  17  12        3.53        6.78      9.93 o 
   1   1  13      812.58      809.53      9.33 o 
   2   1  13     1070.00     1020.73     11.38 o 
   3   1  13      164.42      163.02      3.93 o 
   4   1  13     1059.23     1072.20     12.72 o 
   5   1  13      223.52      182.55      5.47 o 
   6   1  13      244.17      282.17      7.62 o 
   7   1  13        6.36        7.64      3.77 o 
   8   1  13      227.80      240.18     10.08 o 
   9   1  13      202.46      223.72     10.36 o 
  10   1  13        0.92       10.56      5.76 o 
  11   1  13        0.83        2.79      6.95 o 
  12   1  13       79.59      102.35     11.86 o 
  13   1  13       26.13       29.26     10.26 o 
  14   1  13       32.70       30.81     12.78 o 
   0   2  13      101.79      112.09      4.99 o 
   1   2  13       26.76       22.85      2.48 o 
   2   2  13       88.05       94.66      3.40 o 
   3   2  13     1038.33     1090.62     12.54 o 
   4   2  13       80.33       85.01      3.57 o 
   5   2  13       17.45       18.27      2.82 o 
   6   2  13        1.20        2.08      3.07 o 
   7   2  13      108.52      111.41      6.38 o 
   8   2  13       99.05       96.83      6.58 o 
   9   2  13      369.30      433.40     13.61 o 
  10   2  13       23.17       33.21      8.01 o 
  11   2  13        1.37        5.84      6.98 o 
  12   2  13       10.66       20.49      8.13 o 
  13   2  13        4.24       14.55      8.79 o 
  14   2  13        0.50       15.11     10.91 o 
   1   3  13      159.22      167.02      6.11 o 
   2   3  13     1154.36     1118.64     12.19 o 
   3   3  13      272.19      330.55      5.79 o 
   4   3  13      375.00      352.99      7.14 o 
   5   3  13      720.88      685.03     11.07 o 
   6   3  13        1.01        7.86      3.50 o 
   7   3  13      240.74      202.61      8.95 o 
   8   3  13      638.90      692.10     16.29 o 
   9   3  13       85.14       83.66      7.56 o 
  10   3  13       52.64       51.30      8.34 o 
  11   3  13       34.68       44.37      9.14 o 
  12   3  13        0.74       -1.63      7.31 o 
  13   3  13        0.20       11.28      8.85 o 
  14   3  13        0.84        8.85      9.92 o 
   0   4  13       30.64       38.46      4.69 o 
   1   4  13      600.65      625.30      8.15 o 
   2   4  13      592.82      582.42      7.80 o 
   3   4  13       44.23       51.57      3.09 o 
   4   4  13       77.69       72.17      4.50 o 
   5   4  13      185.26      189.06      6.37 o 
   6   4  13        9.05        1.14      3.77 o 
   7   4  13      150.30      157.56      8.21 o 
   8   4  13      187.12      168.31      9.07 o 
   9   4  13       52.89       29.61      7.18 o 
  10   4  13      199.12      173.33     11.03 o 
  11   4  13       25.40       18.86      7.51 o 
  12   4  13        0.05       -6.08      7.12 o 
  13   4  13        4.22        4.24      9.80 o 
  14   4  13        4.18       11.52     10.44 o 
   1   5  13       32.50       28.25      2.62 o 
   2   5  13        2.38        8.29      2.53 o 
   3   5  13     1732.56     1716.13     21.30 o 
   4   5  13        0.54        5.01      2.85 o 
   5   5  13       38.49       30.36      3.85 o 
   6   5  13      162.80      160.42      7.82 o 
   7   5  13       18.74       14.29      4.68 o 
   8   5  13       15.94       10.43      5.17 o 
   9   5  13      181.29      189.81     10.02 o 
  10   5  13      162.28      163.98      9.98 o 
  11   5  13       47.41       36.64      7.56 o 
  12   5  13       59.33       86.78     10.54 o 
  13   5  13       55.66       74.33     12.34 o 
  14   5  13        7.33        2.07     10.79 o 
   0   6  13      882.22      752.81     17.70 o 
   1   6  13       74.52       89.26      5.89 o 
   2   6  13        0.59        2.32      2.41 o 
   3   6  13      971.62      975.77     14.16 o 
   4   6  13      246.53      285.26      7.90 o 
   5   6  13        9.78        7.73      3.25 o 
   6   6  13       94.47       79.93      6.16 o 
   7   6  13       12.19       12.59      4.42 o 
   8   6  13        1.95       13.71      5.32 o 
   9   6  13       39.46       35.62      6.24 o 
  10   6  13       11.57       16.75      6.17 o 
  11   6  13       14.36       20.85      6.99 o 
  12   6  13        7.86       20.69      7.69 o 
  13   6  13      132.13      150.34     15.15 o 
   1   7  13      410.05      424.40      9.10 o 
   2   7  13       85.51       69.95      4.57 o 
   3   7  13      238.67      268.73      8.12 o 
   4   7  13      222.46      229.74      7.75 o 
   5   7  13       49.38       53.11      5.16 o 
   6   7  13        0.95        0.15      3.42 o 
   7   7  13      169.52      199.33      8.23 o 
   8   7  13       73.12       69.84      6.92 o 
   9   7  13      176.98      166.07      9.75 o 
  10   7  13        0.85       -0.59      5.44 o 
  11   7  13       22.76       11.24      6.36 o 
  12   7  13       41.92       55.89      9.25 o 
  13   7  13       16.29       17.60      9.09 o 
   0   8  13      298.37      383.71     12.63 o 
   1   8  13       56.07       64.80      4.59 o 
   2   8  13       95.25      101.13      5.24 o 
   3   8  13      379.24      386.53      9.62 o 
   4   8  13       18.62       16.48      4.28 o 
   5   8  13        0.12        0.10      3.61 o 
   6   8  13        4.30       -0.04      3.86 o 
   7   8  13        0.02        4.17      4.15 o 
   8   8  13       23.03       14.24      5.07 o 
   9   8  13       14.10       18.65      5.44 o 
  10   8  13       33.37       30.39      8.43 o 
  11   8  13       10.87       18.57      6.69 o 
  12   8  13       15.45        7.57      8.13 o 
  13   8  13       20.00        9.60     12.69 o 
   1   9  13      478.68      461.62      9.89 o 
   2   9  13       41.69       61.24      4.63 o 
   3   9  13       58.53       46.05      5.56 o 
   4   9  13      289.15      303.71      9.34 o 
   5   9  13      140.89      153.37      8.82 o 
   6   9  13       17.93       21.36      4.77 o 
   7   9  13        9.06        8.30      4.73 o 
   8   9  13       64.40       81.33      6.69 o 
   9   9  13       19.91       15.07      5.31 o 
  10   9  13        0.28        3.08      5.38 o 
  11   9  13        1.02        5.70      6.48 o 
  12   9  13        8.22        4.80      8.28 o 
   0  10  13       32.86       31.78      7.45 o 
   1  10  13      598.73      590.45     11.48 o 
   2  10  13       47.98       57.54      4.62 o 
   3  10  13       56.34       43.47      4.57 o 
   4  10  13       37.48       31.84      4.51 o 
   5  10  13        1.91        0.92      3.82 o 
   6  10  13      122.46      125.13      7.26 o 
   7  10  13        2.17        4.49      4.52 o 
   8  10  13       31.46       26.15      5.95 o 
   9  10  13       21.02       20.87      5.96 o 
  10  10  13       10.67        8.66      6.11 o 
  11  10  13        9.67       13.35      6.77 o 
   1  11  13      401.77      437.11      9.78 o 
   2  11  13        7.65        8.68      3.43 o 
   3  11  13      483.20      478.79     10.76 o 
   4  11  13        2.75        4.14      3.75 o 
   5  11  13       23.46       26.91      4.77 o 
   6  11  13       61.10       70.46      6.09 o 
   7  11  13       12.08       17.18      4.98 o 
   8  11  13       22.84       23.59      6.58 o 
   9  11  13       21.80       21.30      6.89 o 
  10  11  13       10.41        9.31      6.84 o 
  11  11  13        4.33        3.19      7.89 o 
   0  12  13       15.83        6.06      4.99 o 
   1  12  13        2.64       -1.29      3.21 o 
   2  12  13        0.41       -4.26      4.26 o 
   3  12  13       25.73       23.15      6.12 o 
   4  12  13        0.33        7.94      4.94 o 
   5  12  13       28.72       20.41      5.67 o 
   6  12  13       22.21       26.19      5.71 o 
   7  12  13        1.77        8.37      5.15 o 
   8  12  13       32.50       24.54      6.52 o 
   9  12  13        2.24        0.24      6.80 o 
  10  12  13        4.66       -2.09      8.01 o 
   1  13  13        2.93       -4.09      4.09 o 
   2  13  13       76.50       70.40      6.37 o 
   3  13  13        3.22        2.30      5.26 o 
   4  13  13       11.75       12.46      6.02 o 
   5  13  13       48.98       76.15      8.83 o 
   6  13  13        2.00        9.03      7.10 o 
   7  13  13        0.21        4.15      7.42 o 
   8  13  13        4.38       -5.62      5.62 o 
   9  13  13        8.54        6.21      6.60 o 
   0  14  13       82.33       77.50     12.26 o 
   1  14  13        7.72        4.12      4.33 o 
   2  14  13        2.47        4.80      5.25 o 
   3  14  13        4.02        9.64      6.20 o 
   4  14  13       11.15        9.71      6.46 o 
   5  14  13       59.10       71.13      8.94 o 
   6  14  13        2.17        2.49      6.97 o 
   7  14  13        0.41        2.59      7.28 o 
   8  14  13        7.20        7.39     10.08 o 
   1  15  13        1.98       -3.17      7.77 o 
   2  15  13        4.27        9.63      5.91 o 
   3  15  13      116.32      116.56      9.42 o 
   4  15  13        1.66        4.51      7.56 o 
   5  15  13       46.00       33.55      7.99 o 
   6  15  13        3.13       -3.90      7.42 o 
   7  15  13       12.08        9.09     14.58 o 
   0  16  13        1.59       23.74     15.01 o 
   1  16  13        1.54        5.61     14.47 o 
   2  16  13        5.04       -4.48     11.36 o 
   3  16  13        1.26        2.12      7.09 o 
   4  16  13        0.34       -3.89      6.76 o 
   5  16  13        3.77        4.01      8.08 o 
   0   0  14      762.95      722.03     16.13 o 
   1   0  14     1974.18     1972.39     26.04 o 
   2   0  14      735.60      619.89     12.19 o 
   3   0  14     1081.21     1213.54     18.92 o 
   4   0  14     1979.15     2102.34     33.52 o 
   5   0  14      496.33      443.30     12.27 o 
   6   0  14      680.58      667.75     17.76 o 
   7   0  14      301.06      286.88     13.84 o 
   8   0  14        3.30       10.29      7.00 o 
   9   0  14       15.20       12.94      7.10 o 
  10   0  14      330.31      356.63     17.60 o 
  11   0  14      145.02      138.92     15.32 o 
  12   0  14       32.59       15.88     12.37 o 
  13   0  14       40.23       59.48     17.08 o 
  14   0  14        0.37       23.95     22.22 o 
   1   1  14        3.51       15.33      3.54 o 
   2   1  14      482.46      509.96      7.39 o 
   3   1  14      161.18      195.71      6.22 o 
   4   1  14      388.53      414.12      7.20 o 
   5   1  14        0.01        2.84      2.58 o 
   6   1  14      136.17      132.13      6.14 o 
   7   1  14       19.61       15.69      4.27 o 
   8   1  14       16.86       18.77      5.08 o 
   9   1  14       80.70      106.92      9.01 o 
  10   1  14        0.01        8.44      6.32 o 
  11   1  14        2.37       -6.19      6.19 o 
  12   1  14        2.88        3.69      7.57 o 
  13   1  14        2.78        6.90      9.70 o 
  14   1  14        0.80       -0.32     11.47 o 
   0   2  14     2602.59     2431.76     32.13 o 
   1   2  14        4.26        1.90      1.81 o 
   2   2  14       97.48       94.32      3.53 o 
   3   2  14      225.38      186.17      4.69 o 
   4   2  14      481.25      474.31      7.75 o 
   5   2  14      233.69      220.35      6.13 o 
   6   2  14      299.56      279.71      7.71 o 
   7   2  14       23.85       15.34      4.01 o 
   8   2  14       11.34       16.65      4.94 o 
   9   2  14      122.79      126.35      8.82 o 
  10   2  14      560.54      606.51     19.69 o 
  11   2  14        2.36       -6.52      6.52 o 
  12   2  14       65.89       72.02     10.35 o 
  13   2  14       11.56        8.77      9.69 o 
  14   2  14       23.71       31.69     11.71 o 
   1   3  14        5.60        5.21      1.94 o 
   2   3  14       35.35       33.18      2.52 o 
   3   3  14      195.74      178.08      4.56 o 
   4   3  14      299.77      291.49      7.35 o 
   5   3  14      309.42      347.91      7.43 o 
   6   3  14        0.82        4.24      3.40 o 
   7   3  14      128.50      133.02      9.81 o 
   8   3  14      220.34      203.63      9.86 o 
   9   3  14      109.02      129.96      9.55 o 
  10   3  14       27.99       48.09      8.26 o 
  11   3  14        1.93        3.07      7.35 o 
  12   3  14       21.05        9.09      7.71 o 
  13   3  14        3.67       17.76      9.45 o 
  14   3  14        4.76       -0.63      9.76 o 
   0   4  14     1038.20      939.72     15.46 o 
   1   4  14       26.60       31.18      2.85 o 
   2   4  14      565.05      553.10      8.38 o 
   3   4  14      451.55      422.10      9.12 o 
   4   4  14      944.47      938.49     13.63 o 
   5   4  14       26.57       25.83      3.78 o 
   6   4  14        4.59       -0.15      4.27 o 
   7   4  14        9.32        2.36      4.45 o 
   8   4  14      402.99      432.23     13.38 o 
   9   4  14      235.62      236.40     13.26 o 
  10   4  14       54.97       78.52     11.26 o 
  11   4  14        5.68       -2.31      6.82 o 
  12   4  14        0.13       -6.79      7.12 o 
  13   4  14        0.50       -7.17      9.05 o 
  14   4  14       22.68       32.88     11.73 o 
   1   5  14      962.64      956.14     13.18 o 
   2   5  14      105.24      126.50      5.08 o 
   3   5  14       59.77       86.31      4.99 o 
   4   5  14      115.70      140.46      5.69 o 
   5   5  14      122.90      122.51      5.62 o 
   6   5  14      133.26      135.99      6.89 o 
   7   5  14        0.41       -0.16      4.16 o 
   8   5  14       16.35       13.00      5.39 o 
   9   5  14       63.83       55.49      7.02 o 
  10   5  14       25.18       27.78      6.60 o 
  11   5  14       10.40       -1.01      6.85 o 
  12   5  14       50.47       31.07      9.10 o 
  13   5  14       15.90       23.49      9.96 o 
   0   6  14      448.26      446.55     13.25 o 
   1   6  14      564.94      547.54     11.10 o 
   2   6  14       86.83       95.18      4.65 o 
   3   6  14        0.39        6.92      3.04 o 
   4   6  14      137.78      132.80      5.67 o 
   5   6  14       99.00       85.25      6.41 o 
   6   6  14      104.68       97.55      6.16 o 
   7   6  14        1.62        0.02      4.30 o 
   8   6  14        9.74       21.79      5.62 o 
   9   6  14       83.47       75.27      9.06 o 
  10   6  14       20.52       15.50      6.15 o 
  11   6  14        1.96        6.14      6.74 o 
  12   6  14        0.00        3.37      8.14 o 
  13   6  14        0.90       -4.23      9.56 o 
   1   7  14      485.88      425.09      9.41 o 
   2   7  14        0.24        4.80      3.46 o 
   3   7  14        8.50       11.55      3.78 o 
   4   7  14      196.98      209.68      7.21 o 
   5   7  14        0.08       -3.34      3.34 o 
   6   7  14      132.91      112.55      6.62 o 
   7   7  14      271.69      240.78      9.54 o 
   8   7  14      125.78      112.77     11.56 o 
   9   7  14        0.54        1.54      5.27 o 
  10   7  14        3.44       -1.61      5.84 o 
  11   7  14        8.96       18.35      6.88 o 
  12   7  14        2.16        4.34      8.49 o 
  13   7  14        0.14       14.05     10.04 o 
   0   8  14       62.20       62.51      6.95 o 
   1   8  14        0.28       -1.46      3.49 o 
   2   8  14       41.93       33.56      4.14 o 
   3   8  14        0.94        1.74      4.07 o 
   4   8  14      430.13      410.37     10.46 o 
   5   8  14        6.08       14.51      4.44 o 
   6   8  14        4.79        7.08      4.36 o 
   7   8  14      100.91       85.74      6.36 o 
   8   8  14       56.53       44.17      6.12 o 
   9   8  14        0.43       -3.52      4.97 o 
  10   8  14       16.09       24.21      6.35 o 
  11   8  14       22.79       29.05      7.18 o 
  12   8  14       11.47       16.55      8.79 o 
   1   9  14      233.02      211.35      7.84 o 
   2   9  14        0.89        0.16      3.48 o 
   3   9  14       18.64       14.07      4.03 o 
   4   9  14      260.96      237.64      8.65 o 
   5   9  14        0.41       -1.43      3.97 o 
   6   9  14       12.87       16.44      4.60 o 
   7   9  14       59.32       51.68      6.10 o 
   8   9  14        0.27       -4.75      4.75 o 
   9   9  14        8.25       15.95      7.84 o 
  10   9  14        0.58        2.96      5.66 o 
  11   9  14        1.64        1.53      6.18 o 
  12   9  14        3.89        7.99      7.80 o 
   0  10  14      487.59      510.26     15.45 o 
   1  10  14      106.23      109.83      7.51 o 
   2  10  14       10.85       11.97      3.81 o 
   3  10  14        7.36        7.05      3.77 o 
   4  10  14       35.74       28.99      4.70 o 
   5  10  14       60.13       44.09      5.25 o 
   6  10  14        0.01        2.05      4.26 o 
   7  10  14        1.19        3.90      4.64 o 
   8  10  14       10.31       10.37      5.38 o 
   9  10  14        0.18       -1.12      5.64 o 
  10  10  14       14.55       18.31      6.44 o 
  11  10  14       10.39       12.52      7.51 o 
   1  11  14        2.17       -2.33      3.47 o 
   2  11  14       18.33       25.40      4.17 o 
   3  11  14       37.77       37.91      5.78 o 
   4  11  14        7.51        4.46      3.81 o 
   5  11  14       67.22       72.34      7.12 o 
   6  11  14        7.10        3.62      4.48 o 
   7  11  14        0.10       -0.04      4.81 o 
   8  11  14       17.69       18.78      5.70 o 
   9  11  14        6.13       14.76      6.38 o 
  10  11  14       18.07       12.49      7.79 o 
   0  12  14       84.23      102.87      7.97 o 
   1  12  14       17.32       16.64      3.85 o 
   2  12  14        2.01        1.45      3.37 o 
   3  12  14        6.54        5.35      4.88 o 
   4  12  14        0.24       -4.60      4.60 o 
   5  12  14       11.97       14.85      4.66 o 
   6  12  14       15.31       13.45      4.85 o 
   7  12  14        0.16        3.91      4.94 o 
   8  12  14       10.56       15.60      6.32 o 
   9  12  14        0.14       -2.96      6.90 o 
  10  12  14        0.05        1.17      8.73 o 
   1  13  14        7.37       -1.44      4.30 o 
   2  13  14       30.21       19.49      5.25 o 
   3  13  14        0.08       -2.12      4.95 o 
   4  13  14       24.06       26.13      6.00 o 
   5  13  14       16.38       16.55      6.00 o 
   6  13  14        8.31       10.60      7.34 o 
   7  13  14        9.34       10.93      6.64 o 
   8  13  14        6.47        8.07      6.17 o 
   9  13  14        6.58       13.51      7.54 o 
   0  14  14       14.72       19.45      8.29 o 
   1  14  14        3.48        2.99      4.50 o 
   2  14  14        1.05        9.41      5.06 o 
   3  14  14        4.20       -6.90      8.77 o 
   4  14  14        0.23       -3.02      6.43 o 
   5  14  14        0.33        8.20      6.72 o 
   6  14  14       11.00       19.76      7.92 o 
   7  14  14        0.34       -7.54      7.54 o 
   8  14  14        4.40       -4.55     11.09 o 
   1  15  14        4.57        5.33      7.10 o 
   2  15  14        1.81       -0.55      5.62 o 
   3  15  14        0.28       -3.34      5.92 o 
   4  15  14       18.64       30.28      7.43 o 
   5  15  14       25.01       28.88      8.00 o 
   6  15  14        1.48        0.73      7.78 o 
   0  16  14        1.07        9.96     15.87 o 
   1  16  14        2.83       11.88     13.96 o 
   2  16  14        0.94       -0.17      6.00 o 
   3  16  14        2.64        3.28      6.99 o 
   4  16  14        2.59        6.60      7.41 o 
   1   1  15      233.65      230.55      5.07 o 
   2   1  15      255.25      237.05      6.38 o 
   3   1  15      140.78      147.05      4.53 o 
   4   1  15      286.73      284.19      6.27 o 
   5   1  15       26.09       21.17      3.34 o 
   6   1  15      993.61      988.52     15.25 o 
   7   1  15        2.73        7.04      4.10 o 
   8   1  15      288.55      294.23     10.61 o 
   9   1  15       69.61       68.68      8.96 o 
  10   1  15       10.23       18.98      5.91 o 
  11   1  15        0.49       -0.57      6.54 o 
  12   1  15       68.69       69.89     10.41 o 
  13   1  15        0.34       -0.53      9.40 o 
  14   1  15        6.17       -0.65     12.03 o 
   0   2  15     1682.16     1629.42     23.60 o 
   1   2  15        0.94       -1.87      1.87 o 
   2   2  15      285.99      269.85      5.52 o 
   3   2  15       51.18       56.93      3.27 o 
   4   2  15      193.17      272.86      7.54 o 
   5   2  15       73.77       96.80      4.72 o 
   6   2  15       32.16       36.50      4.22 o 
   7   2  15        9.60        8.80      4.52 o 
   8   2  15       40.26       41.76      5.45 o 
   9   2  15      377.74      411.56     19.41 o 
  10   2  15        0.74        1.40      6.49 o 
  11   2  15        0.62        0.00      7.00 o 
  12   2  15        4.93       -2.10     10.33 o 
  13   2  15        4.89        1.96      9.72 o 
  14   2  15       10.12       12.70     10.79 o 
   1   3  15      283.11      272.55      5.56 o 
   2   3  15       39.69       40.70      2.83 o 
   3   3  15      137.78      160.45      4.58 o 
   4   3  15      479.20      433.14      8.15 o 
   5   3  15        1.28        4.89      3.07 o 
   6   3  15     1212.74     1275.62     17.55 o 
   7   3  15      384.80      383.45     11.47 o 
   8   3  15       55.17       57.05      7.14 o 
   9   3  15       39.38       42.95      8.08 o 
  10   3  15        5.46       23.96      7.45 o 
  11   3  15        7.76        5.62      7.71 o 
  12   3  15       20.29       20.64      8.61 o 
  13   3  15       12.66       16.66     13.21 o 
  14   3  15        3.21       10.93     12.09 o 
   0   4  15        3.68       -1.36      2.88 o 
   1   4  15      347.70      347.19      8.25 o 
   2   4  15      169.87      170.63      5.01 o 
   3   4  15      764.81      811.61     11.73 o 
   4   4  15        9.93        4.70      3.20 o 
   5   4  15        0.10       -1.82      3.15 o 
   6   4  15        0.46       -1.21      3.56 o 
   7   4  15       21.42       29.12      5.25 o 
   8   4  15       79.11       87.56      7.64 o 
   9   4  15        0.48       -3.19      5.82 o 
  10   4  15      242.71      257.50     14.32 o 
  11   4  15        2.06       -0.80      7.11 o 
  12   4  15       11.21        5.97      7.75 o 
  13   4  15        4.62       -0.58     11.23 o 
   1   5  15      132.19      128.77      5.00 o 
   2   5  15     1595.08     1584.83     20.36 o 
   3   5  15       87.97       93.46      4.94 o 
   4   5  15       38.44       39.26      4.06 o 
   5   5  15       17.40        4.51      3.64 o 
   6   5  15      247.74      248.10      8.25 o 
   7   5  15       50.02       52.57      5.47 o 
   8   5  15      148.00      123.52     11.08 o 
   9   5  15      255.33      271.14     11.75 o 
  10   5  15       20.30       21.74      7.01 o 
  11   5  15        1.76       16.61      7.58 o 
  12   5  15       28.11       37.42     10.25 o 
  13   5  15        2.72       15.29     10.27 o 
   0   6  15        0.06       -1.51      5.02 o 
   1   6  15      492.72      469.56     10.07 o 
   2   6  15      219.08      196.19      7.31 o 
   3   6  15      518.11      465.73      9.48 o 
   4   6  15      229.07      244.15      7.37 o 
   5   6  15        2.63       -3.27      3.27 o 
   6   6  15      183.83      162.54      7.57 o 
   7   6  15       10.11       -1.17      4.09 o 
   8   6  15        4.54        5.85      4.94 o 
   9   6  15        1.33        3.01      5.46 o 
  10   6  15       18.36       14.13      6.20 o 
  11   6  15       31.19       19.30      7.99 o 
  12   6  15       14.62       17.55      9.89 o 
  13   6  15        0.60        0.15      9.88 o 
   1   7  15      334.29      310.62      8.55 o 
   2   7  15     1227.28     1230.62     19.49 o 
   3   7  15      374.72      344.17     12.92 o 
   4   7  15      217.59      177.45      7.53 o 
   5   7  15        9.36        6.23      3.91 o 
   6   7  15      402.67      418.40     11.80 o 
   7   7  15       18.88       20.13      4.68 o 
   8   7  15       51.27       53.36      6.34 o 
   9   7  15       33.53       30.73      5.99 o 
  10   7  15        5.25       16.48      6.36 o 
  11   7  15        1.24        7.31      6.79 o 
  12   7  15        8.64       -8.60      8.60 o 
   0   8  15      438.35      433.58     17.56 o 
   1   8  15        0.04        2.77      3.62 o 
   2   8  15      375.37      374.01     11.43 o 
   3   8  15        1.05       -0.08      3.68 o 
   4   8  15      126.93      138.33     10.28 o 
   5   8  15       32.03       45.01      5.40 o 
   6   8  15       65.58       80.16      6.50 o 
   7   8  15       17.78        9.94      5.26 o 
   8   8  15        2.49        2.37      4.53 o 
   9   8  15       68.70       54.26      6.67 o 
  10   8  15        3.94        6.60      5.72 o 
  11   8  15       35.05       33.42      7.21 o 
  12   8  15       11.52       10.70      8.74 o 
   1   9  15      121.91      138.53      6.53 o 
   2   9  15      230.05      250.70      8.52 o 
   3   9  15       30.02       31.54      4.67 o 
   4   9  15      115.19      120.39      6.66 o 
   5   9  15       53.40       58.07      5.79 o 
   6   9  15      141.33      138.13      7.94 o 
   7   9  15       16.31       11.91      5.38 o 
   8   9  15        0.20        9.39      5.37 o 
   9   9  15        0.41        1.10      5.26 o 
  10   9  15        9.02       14.64      6.47 o 
  11   9  15        0.59        7.41      6.92 o 
   0  10  15      100.05      104.42      8.49 o 
   1  10  15       32.35       28.31      4.39 o 
   2  10  15       36.86       33.89      4.64 o 
   3  10  15       92.36       81.92      5.81 o 
   4  10  15        2.30        1.46      4.09 o 
   5  10  15       32.99       33.66      5.07 o 
   6  10  15        3.54        1.42      4.52 o 
   7  10  15       15.43       19.12      5.51 o 
   8  10  15       13.78       16.12      5.80 o 
   9  10  15        0.39        5.78      5.92 o 
  10  10  15       24.83       38.71      7.60 o 
  11  10  15        1.57       -1.23      6.95 o 
   1  11  15        2.20        1.07      3.64 o 
   2  11  15       74.62       75.41      5.50 o 
   3  11  15       13.82       17.20      4.22 o 
   4  11  15        1.74        7.68      4.15 o 
   5  11  15        7.76       12.18      4.55 o 
   6  11  15       54.42       79.38      6.61 o 
   7  11  15        0.67        2.74      4.94 o 
   8  11  15        6.67       13.78      6.04 o 
   9  11  15        2.95        1.38      5.98 o 
  10  11  15       58.80       75.14      9.23 o 
   0  12  15       69.88       61.06      7.36 o 
   1  12  15        1.49       -0.06      3.75 o 
   2  12  15       15.61       22.77      4.18 o 
   3  12  15        0.12       -1.30      3.59 o 
   4  12  15        1.53       -2.65      3.71 o 
   5  12  15       36.46       30.46      5.26 o 
   6  12  15       18.68       21.61      5.37 o 
   7  12  15        1.94       -4.69      4.97 o 
   8  12  15        7.64       18.28      6.20 o 
   9  12  15        0.77        3.00      6.98 o 
   1  13  15       15.55       12.04      3.71 o 
   2  13  15       19.09       37.23      5.75 o 
   3  13  15        0.22        6.10      5.33 o 
   4  13  15       15.92       23.80      6.19 o 
   5  13  15        0.34        8.29      6.00 o 
   6  13  15       11.51       12.75      6.71 o 
   7  13  15        0.04        4.72      5.52 o 
   8  13  15        0.26        0.77      6.30 o 
   0  14  15       31.19       49.67     12.03 o 
   1  14  15        0.51        1.73      4.48 o 
   2  14  15        1.03        3.72      5.01 o 
   3  14  15       28.01       23.08      6.18 o 
   4  14  15        6.33        2.72      7.61 o 
   5  14  15        0.40        1.49      6.84 o 
   6  14  15        0.39       -4.51      6.80 o 
   7  14  15        0.05        1.59      7.84 o 
   1  15  15        1.67        3.95      7.31 o 
   2  15  15        2.64       14.43      6.41 o 
   3  15  15        6.37       -0.30      6.56 o 
   4  15  15       53.33       45.84      8.55 o 
   5  15  15        2.74        1.80      7.21 o 
   0  16  15       18.49       15.08     16.31 o 
   1  16  15        2.18      -10.20     10.20 o 
   2  16  15        0.16        8.11      6.60 o 
   3  16  15        3.44        9.93      7.46 o 
   0   0  16      332.09      315.12     11.63 o 
   1   0  16      362.46      330.34      9.19 o 
   2   0  16        3.90        3.36      3.13 o 
   3   0  16       22.66       14.02      3.62 o 
   4   0  16     1086.71     1167.53     26.40 o 
   5   0  16        0.11        1.19      4.42 o 
   6   0  16        0.18        5.36      4.78 o 
   7   0  16     1062.19     1121.25     25.74 o 
   8   0  16      916.01     1025.44     40.94 o 
   9   0  16       93.16      124.13     12.02 o 
  10   0  16       72.71       74.75     11.15 o 
  11   0  16        0.59       -4.84      8.02 o 
  12   0  16        2.82       11.83     11.27 o 
  13   0  16       25.45       30.09     23.09 o 
   1   1  16      269.99      262.32      6.09 o 
   2   1  16      155.59      159.79      4.88 o 
   3   1  16      108.82      106.98      4.37 o 
   4   1  16        6.36       11.06      2.74 o 
   5   1  16        4.36        4.79      3.12 o 
   6   1  16       24.47       23.15      3.97 o 
   7   1  16        1.23       11.12      4.06 o 
   8   1  16       88.89      104.79      7.51 o 
   9   1  16        9.88        5.87      5.24 o 
  10   1  16       21.89       30.22      6.33 o 
  11   1  16        0.02       -6.29      6.29 o 
  12   1  16        8.26       16.80      7.89 o 
  13   1  16        6.51       13.85     10.65 o 
   0   2  16      297.39      274.28      8.02 o 
   1   2  16      214.65      226.92      5.88 o 
   2   2  16        7.48        5.58      2.31 o 
   3   2  16      801.04      769.62     10.56 o 
   4   2  16     1602.58     1551.96     18.72 o 
   5   2  16       84.23       72.50      4.80 o 
   6   2  16        5.85       20.31      3.88 o 
   7   2  16       91.06      112.36      6.16 o 
   8   2  16      174.75      181.11      9.88 o 
   9   2  16       17.21       22.57      6.38 o 
  10   2  16       12.29       17.67      6.92 o 
  11   2  16       30.14       33.87      8.04 o 
  12   2  16       17.02       22.72      8.92 o 
  13   2  16       32.79       55.51     17.40 o 
   1   3  16        1.06        1.76      2.11 o 
   2   3  16       40.11       43.70      3.06 o 
   3   3  16        2.88        5.78      2.56 o 
   4   3  16       45.20       53.38      4.02 o 
   5   3  16      148.65      147.73      6.03 o 
   6   3  16       57.56       50.53      4.83 o 
   7   3  16       87.67       88.90      6.92 o 
   8   3  16       90.92       72.03      7.19 o 
   9   3  16      319.70      345.36     20.24 o 
  10   3  16        0.95       15.72      7.02 o 
  11   3  16        6.52       11.93      7.77 o 
  12   3  16        0.11        6.83      8.95 o 
  13   3  16        0.51       11.38     10.26 o 
   0   4  16     1630.11     1650.92     26.64 o 
   1   4  16       74.01       74.19      3.80 o 
   2   4  16      406.61      377.47      8.99 o 
   3   4  16      930.42      890.29     13.96 o 
   4   4  16      374.46      378.93      9.73 o 
   5   4  16       11.87        4.52      3.87 o 
   6   4  16       54.13       50.78      5.07 o 
   7   4  16      516.98      547.22     12.41 o 
   8   4  16      199.12      225.19     12.82 o 
   9   4  16       10.44       15.71      6.38 o 
  10   4  16        0.74        0.09      6.70 o 
  11   4  16        0.57        6.03      7.77 o 
  12   4  16       24.35       38.81     10.49 o 
  13   4  16       18.06       16.97     12.85 o 
   1   5  16        0.62       -2.43      2.74 o 
   2   5  16       12.88       21.15      3.54 o 
   3   5  16      391.19      367.49      8.73 o 
   4   5  16      311.09      346.91      9.14 o 
   5   5  16       43.06       42.56      4.84 o 
   6   5  16        3.17       -0.62      3.61 o 
   7   5  16        0.27       -0.83      3.98 o 
   8   5  16       24.14       17.07      5.05 o 
   9   5  16       22.84       14.05      6.45 o 
  10   5  16        0.80       -0.29      6.74 o 
  11   5  16        2.91       -3.71      7.60 o 
  12   5  16        1.71        6.21      8.98 o 
  13   5  16        5.15        4.63     11.65 o 
   0   6  16      276.38      282.68     11.60 o 
   1   6  16       28.23       17.90      3.94 o 
   2   6  16      224.83      193.83     11.05 o 
   3   6  16      737.63      723.51     14.19 o 
   4   6  16      320.77      331.10      8.64 o 
   5   6  16       84.63       72.26      5.60 o 
   6   6  16      189.95      186.20      8.12 o 
   7   6  16       22.21       14.56      4.65 o 
   8   6  16        8.98       10.27      4.87 o 
   9   6  16        0.01       -1.80      5.67 o 
  10   6  16        1.13        4.78      6.77 o 
  11   6  16        0.56       -4.57      7.64 o 
  12   6  16        1.94        5.98     11.68 o 
   1   7  16        2.79        7.13      3.68 o 
   2   7  16      191.10      176.77      7.43 o 
   3   7  16       43.65       38.26      4.90 o 
   4   7  16       50.26       36.43      5.11 o 
   5   7  16      409.16      399.64     12.56 o 
   6   7  16      213.31      192.68      8.83 o 
   7   7  16       70.69       63.20      9.77 o 
   8   7  16      113.29      119.43      8.70 o 
   9   7  16        8.40        0.40      5.30 o 
  10   7  16       10.47       13.33      6.11 o 
  11   7  16       15.41       15.37      8.60 o 
  12   7  16        0.13       10.26      9.93 o 
   0   8  16       81.59       95.72      8.43 o 
   1   8  16      173.76      152.02      6.87 o 
   2   8  16       22.35       18.51      5.43 o 
   3   8  16       70.92       71.24      5.73 o 
   4   8  16      124.63      104.19      6.65 o 
   5   8  16        0.86       -1.82      4.16 o 
   6   8  16        0.15        3.05      4.86 o 
   7   8  16      131.45      130.04      9.37 o 
   8   8  16       42.84       55.80      7.07 o 
   9   8  16       19.69       14.03      5.62 o 
  10   8  16        0.19        4.24      5.87 o 
  11   8  16        2.55        3.82      7.05 o 
  12   8  16        8.50       24.94     12.92 o 
   1   9  16        0.97        2.61      3.88 o 
   2   9  16       71.51       65.01      5.69 o 
   3   9  16      113.82      107.68      6.65 o 
   4   9  16       69.57       76.84      6.28 o 
   5   9  16      199.06      168.24      8.29 o 
   6   9  16       96.34       80.48      6.74 o 
   7   9  16        3.46        1.69      5.18 o 
   8   9  16        0.55        9.91      5.69 o 
   9   9  16       12.30        8.32      6.69 o 
  10   9  16        0.87       -0.46      6.09 o 
  11   9  16        1.83        1.46      7.72 o 
   0  10  16       23.97       21.39      6.57 o 
   1  10  16      243.80      235.26      9.50 o 
   2  10  16       24.90       28.52      4.61 o 
   3  10  16        0.04       -3.78      3.78 o 
   4  10  16        9.91        3.40      4.52 o 
   5  10  16        1.73        1.42      4.44 o 
   6  10  16        8.20        6.39      4.86 o 
   7  10  16        0.02        2.04      5.18 o 
   8  10  16       26.57       24.90      6.45 o 
   9  10  16        0.59        5.63      6.16 o 
  10  10  16        0.00       -2.70      8.96 o 
  11  10  16        5.88       27.92     20.64 o 
   1  11  16        2.77       -0.76      3.86 o 
   2  11  16      221.49      215.46     11.22 o 
   3  11  16        7.70        8.90      5.77 o 
   4  11  16       74.96       67.50      5.96 o 
   5  11  16        2.60        4.18      5.03 o 
   6  11  16       22.06       18.09      5.21 o 
   7  11  16        8.92        8.93      5.67 o 
   8  11  16        0.71        4.49      5.89 o 
   9  11  16       11.21       10.88      6.79 o 
  10  11  16        0.13        2.92      7.11 o 
   0  12  16       51.62       41.00      7.13 o 
   1  12  16        2.06       -0.61      3.80 o 
   2  12  16        0.55        3.36      3.88 o 
   3  12  16        6.69        7.59      4.05 o 
   4  12  16        1.55        5.44      4.27 o 
   5  12  16        3.45        6.83      4.72 o 
   6  12  16        2.08       -0.93      4.76 o 
   7  12  16       13.21       11.45      5.60 o 
   8  12  16        6.29        6.49      6.01 o 
   9  12  16        6.84       14.13      7.91 o 
   1  13  16       25.93       21.12      4.21 o 
   2  13  16        6.21        3.12      5.11 o 
   3  13  16       21.30       15.15      5.80 o 
   4  13  16       10.46       15.66      6.16 o 
   5  13  16       42.09       46.64      7.35 o 
   6  13  16       38.29       53.47      5.95 o 
   7  13  16       15.06        9.93      5.89 o 
   8  13  16        0.15       -1.66      6.76 o 
   0  14  16       21.81       21.59      5.96 o 
   1  14  16        5.52        5.52      5.01 o 
   2  14  16        0.20       -5.32      5.32 o 
   3  14  16        0.17       -2.74      5.60 o 
   4  14  16        3.21        0.03      6.32 o 
   5  14  16        9.82        7.64      7.57 o 
   6  14  16        4.99        4.03      7.59 o 
   7  14  16        0.43       -1.37     19.19 o 
   1  15  16        0.90        3.67      4.89 o 
   2  15  16       15.00       18.14      6.84 o 
   3  15  16       27.55       14.36     10.21 o 
   4  15  16        1.24       -1.41      6.90 o 
   5  15  16        9.41        0.44      8.82 o 
   0  16  16       20.69       41.63     19.05 o 
   1  16  16        1.93        0.78     12.45 o 
   1   1  17      196.07      200.95      6.37 o 
   2   1  17      258.53      296.78      7.82 o 
   3   1  17       93.94       88.57      4.34 o 
   4   1  17      241.06      232.38      6.31 o 
   5   1  17      320.12      304.40      8.80 o 
   6   1  17       14.64       18.23      3.95 o 
   7   1  17      279.67      310.01     13.95 o 
   8   1  17       26.37       32.60      5.18 o 
   9   1  17        1.74       -2.12      5.16 o 
  10   1  17      237.70      248.75     13.42 o 
  11   1  17       10.80       16.00      8.06 o 
  12   1  17        4.95        9.05      9.42 o 
  13   1  17       18.95       26.58     12.61 o 
   0   2  17       19.98       20.94      3.94 o 
   1   2  17       99.69      107.14      4.57 o 
   2   2  17      395.65      401.74      7.51 o 
   3   2  17      193.23      224.09      6.03 o 
   4   2  17      115.43      129.75      5.55 o 
   5   2  17       87.75       75.47      6.93 o 
   6   2  17        7.14        0.92      3.55 o 
   7   2  17      103.66      106.99      7.00 o 
   8   2  17        8.98       15.37      5.79 o 
   9   2  17        0.38       -4.59      5.89 o 
  10   2  17        9.70       20.23      7.00 o 
  11   2  17       42.93       28.48      7.99 o 
  12   2  17       15.53       10.76     10.16 o 
  13   2  17        0.10       11.64      9.97 o 
   1   3  17      257.73      230.75      5.90 o 
   2   3  17      163.80      206.11      6.30 o 
   3   3  17       13.48       13.66      2.97 o 
   4   3  17        5.39        7.51      3.32 o 
   5   3  17      366.85      393.59     11.22 o 
   6   3  17       18.27       21.09      4.75 o 
   7   3  17        8.84        7.78      4.80 o 
   8   3  17      143.76      174.75     11.52 o 
   9   3  17       46.71       55.12      7.87 o 
  10   3  17       20.99       16.03      7.28 o 
  11   3  17       27.90       41.78      8.62 o 
  12   3  17       11.43       11.15     10.01 o 
  13   3  17        1.53        5.63     10.33 o 
   0   4  17      200.42      219.50     10.57 o 
   1   4  17        0.35       -2.07      2.61 o 
   2   4  17       17.71       12.13      3.54 o 
   3   4  17        5.00       10.99      3.73 o 
   4   4  17       26.19       33.56      4.47 o 
   5   4  17        2.53        5.00      4.00 o 
   6   4  17        1.44        8.65      3.96 o 
   7   4  17      156.85      158.33      8.58 o 
   8   4  17      100.38       98.55      7.65 o 
   9   4  17      110.16      105.19      8.81 o 
  10   4  17       25.63       16.89      7.18 o 
  11   4  17        1.24       -1.80      7.54 o 
  12   4  17        0.77        3.36      9.45 o 
  13   4  17        7.85       -7.03      9.98 o 
   1   5  17      151.17      135.09      6.39 o 
   2   5  17        4.75        7.54      3.47 o 
   3   5  17      102.30      123.91      6.24 o 
   4   5  17        4.75        6.42      3.83 o 
   5   5  17      291.07      287.77      9.36 o 
   6   5  17      136.85      145.42      9.26 o 
   7   5  17        4.23        1.23      4.14 o 
   8   5  17       65.28       68.97      7.04 o 
   9   5  17       83.15       87.13      7.84 o 
  10   5  17        1.48       -5.47      6.69 o 
  11   5  17       11.32       17.89      8.56 o 
  12   5  17        1.61       -2.07      9.27 o 
   0   6  17       62.31       81.99      7.93 o 
   1   6  17      309.57      285.30      8.66 o 
   2   6  17        1.08       -1.20      3.87 o 
   3   6  17      693.18      680.58     14.12 o 
   4   6  17       74.39       71.34      5.73 o 
   5   6  17      104.80      101.16      6.97 o 
   6   6  17        7.83        6.10      4.74 o 
   7   6  17        2.01        3.75      4.52 o 
   8   6  17        0.00       -2.88      4.31 o 
   9   6  17        3.38        3.80      5.73 o 
  10   6  17      121.09      140.29     11.31 o 
  11   6  17        1.34        2.48      8.55 o 
  12   6  17       43.41       61.00     16.26 o 
   1   7  17      402.38      397.15     10.14 o 
   2   7  17      405.81      426.39     10.96 o 
   3   7  17        4.84        1.81      4.04 o 
   4   7  17       23.35       30.52      5.00 o 
   5   7  17      269.83      280.60     11.02 o 
   6   7  17       46.69       48.17      8.74 o 
   7   7  17        0.25       -4.49      4.49 o 
   8   7  17       21.13       17.30      5.46 o 
   9   7  17       50.89       67.57      7.07 o 
  10   7  17       36.31       48.23      7.66 o 
  11   7  17        0.01       -3.63      9.13 o 
  12   7  17        0.20        7.55      9.89 o 
   0   8  17     1602.63     1598.93     32.70 o 
   1   8  17      256.69      274.89      8.86 o 
   2   8  17        0.33        2.89      5.24 o 
   3   8  17      206.07      194.91      8.23 o 
   4   8  17       42.01       44.65      5.37 o 
   5   8  17       16.53       18.38      5.17 o 
   6   8  17        0.04       -4.80      4.80 o 
   7   8  17        1.80        7.51      5.13 o 
   8   8  17       35.14       27.05      6.63 o 
   9   8  17        0.07        5.81      5.86 o 
  10   8  17        0.03       -5.83      5.83 o 
  11   8  17        0.00        4.08      7.52 o 
   1   9  17      103.82      131.69      6.75 o 
   2   9  17        5.41       12.65      4.27 o 
   3   9  17        0.04       -2.77      3.92 o 
   4   9  17       21.17       19.57      4.83 o 
   5   9  17      277.75      296.21     10.93 o 
   6   9  17       17.18        8.49      5.42 o 
   7   9  17        5.64        6.44      6.79 o 
   8   9  17       37.30       31.53      6.60 o 
   9   9  17        7.70       -0.85      6.23 o 
  10   9  17        6.39        3.11      6.67 o 
  11   9  17        3.75        5.80      7.03 o 
   0  10  17        3.84       -4.94      5.22 o 
   1  10  17       31.19       36.53      4.84 o 
   2  10  17        0.04        8.70      4.23 o 
   3  10  17       11.66        6.21      4.35 o 
   4  10  17       98.20      105.20      6.86 o 
   5  10  17       29.35       26.45      5.25 o 
   6  10  17       94.61       92.03      7.80 o 
   7  10  17        4.62       16.89      5.96 o 
   8  10  17        0.04        1.66      5.75 o 
   9  10  17        0.17       -0.87      6.55 o 
  10  10  17       11.91        8.29      7.25 o 
   1  11  17        7.55       -0.91      3.85 o 
   2  11  17        7.78       13.54      4.42 o 
   3  11  17        0.26       -0.28      4.19 o 
   4  11  17       14.07       16.94      4.89 o 
   5  11  17       79.20      104.11      7.85 o 
   6  11  17        9.33       20.29      5.52 o 
   7  11  17       21.40       16.44      7.75 o 
   8  11  17       22.61       21.29      6.52 o 
   9  11  17       50.49       67.14      8.80 o 
   0  12  17      107.07      123.39      9.76 o 
   1  12  17       19.80       33.04      4.89 o 
   2  12  17       36.26       46.46      5.22 o 
   3  12  17       10.68       13.18      4.47 o 
   4  12  17       35.22       44.28      5.52 o 
   5  12  17        1.32       -3.20      5.10 o 
   6  12  17        0.03       -0.46      5.03 o 
   7  12  17        3.83        3.91      5.85 o 
   8  12  17        7.49       18.25      7.06 o 
   1  13  17        5.85       11.43      4.25 o 
   2  13  17       15.88       18.74      4.44 o 
   3  13  17       10.17        8.74      4.08 o 
   4  13  17       31.95       30.78      6.94 o 
   5  13  17       10.51       16.53      6.68 o 
   6  13  17        1.60        3.20      5.11 o 
   7  13  17        0.50        5.33      6.41 o 
   0  14  17       16.16       18.13      6.17 o 
   1  14  17        0.79       -1.57      4.93 o 
   2  14  17       15.85       22.38      6.02 o 
   3  14  17        0.16       -6.77      6.77 o 
   4  14  17        3.07        2.66      6.13 o 
   5  14  17        1.85        3.88      7.54 o 
   6  14  17        0.59       -4.80      9.04 o 
   1  15  17        0.92        0.64      5.30 o 
   2  15  17        8.00        0.26      6.77 o 
   3  15  17       19.56       20.60      7.38 o 
   4  15  17        8.52       19.79      8.07 o 
   0   0  18      180.19      223.02     12.88 o 
   1   0  18      778.84      792.18     16.03 o 
   2   0  18      409.88      341.63     10.18 o 
   3   0  18     1137.26     1054.67     19.67 o 
   4   0  18       53.57       56.07      5.68 o 
   5   0  18       12.11       14.09      4.97 o 
   6   0  18       16.92        7.11      5.88 o 
   7   0  18      609.49      682.49     19.69 o 
   8   0  18        2.72       -1.54      6.25 o 
   9   0  18      160.99      174.58     12.28 o 
  10   0  18       72.92       63.31     10.65 o 
  11   0  18        0.77        9.34     10.91 o 
  12   0  18       13.26       36.36     19.26 o 
  13   0  18        5.21      -11.26     19.99 o 
   1   1  18      396.38      419.30      8.13 o 
   2   1  18       73.75       73.90      4.68 o 
   3   1  18        4.36       -0.49      2.69 o 
   4   1  18      100.08      109.04      4.98 o 
   5   1  18       45.00       47.54      4.55 o 
   6   1  18        0.00       -0.95      3.76 o 
   7   1  18       32.24       32.68      5.18 o 
   8   1  18       77.63       79.79      6.78 o 
   9   1  18        1.29        9.44      5.79 o 
  10   1  18       16.84       26.94      7.65 o 
  11   1  18        0.96       -5.52      7.37 o 
  12   1  18        1.27       10.04      9.47 o 
  13   1  18        0.15       -3.08     14.29 o 
   0   2  18      144.94      116.04      6.72 o 
   1   2  18        6.72        6.52      2.81 o 
   2   2  18       17.63       16.26      3.02 o 
   3   2  18      139.35      133.52      5.30 o 
   4   2  18      157.58      144.71      5.89 o 
   5   2  18        3.50       -0.59      3.33 o 
   6   2  18       59.90       60.12      5.39 o 
   7   2  18      693.43      704.65     15.27 o 
   8   2  18       47.00       51.51      7.69 o 
   9   2  18        0.05        3.25      5.78 o 
  10   2  18       18.96       16.60      7.48 o 
  11   2  18       16.72       17.94      7.87 o 
  12   2  18       19.11       17.84     13.33 o 
  13   2  18       77.98       91.90     13.87 o 
   1   3  18       36.02       32.52      3.57 o 
   2   3  18        5.40        6.40      2.90 o 
   3   3  18      293.23      272.03      7.36 o 
   4   3  18      268.07      275.55      9.88 o 
   5   3  18        0.53       -3.76      3.76 o 
   6   3  18       29.34       19.33      4.97 o 
   7   3  18       84.74       88.38      8.65 o 
   8   3  18       29.12       25.55      5.92 o 
   9   3  18        0.00        1.81      5.70 o 
  10   3  18       67.43       78.75      9.62 o 
  11   3  18        1.06        0.14      6.97 o 
  12   3  18       10.08       12.40     10.08 o 
  13   3  18        1.15       -3.58     10.20 o 
   0   4  18      770.91      717.33     16.34 o 
   1   4  18       87.19       73.23      6.36 o 
   2   4  18      415.66      404.58     11.83 o 
   3   4  18      369.39      367.98      9.63 o 
   4   4  18      141.86      116.62      6.53 o 
   5   4  18       53.50       61.39      7.03 o 
   6   4  18       37.06       28.25      5.23 o 
   7   4  18        2.26        1.82      4.68 o 
   8   4  18        0.29        0.50      5.06 o 
   9   4  18        7.00       11.00      5.97 o 
  10   4  18       18.73       17.78      6.78 o 
  11   4  18       96.50      128.26     12.24 o 
  12   4  18       39.58       37.05     11.06 o 
   1   5  18       54.98       68.21      5.48 o 
   2   5  18      677.61      675.74     14.78 o 
   3   5  18       93.79       82.24      5.64 o 
   4   5  18      290.33      266.70      8.66 o 
   5   5  18       32.07       20.34      4.64 o 
   6   5  18       56.84       53.18      5.95 o 
   7   5  18        3.43        3.54      4.84 o 
   8   5  18       11.46        5.00      5.07 o 
   9   5  18        2.68       -4.52      5.43 o 
  10   5  18       22.75       26.85      7.20 o 
  11   5  18        2.95       16.57      8.74 o 
  12   5  18       16.92       19.52     11.70 o 
   0   6  18        9.01       15.21      6.07 o 
   1   6  18        1.17       -3.75      3.75 o 
   2   6  18       10.12       11.19      4.46 o 
   3   6  18       75.13       90.50      6.80 o 
   4   6  18       18.13       17.00      4.87 o 
   5   6  18      206.75      191.54      9.04 o 
   6   6  18       49.89       41.79      5.77 o 
   7   6  18       28.40       42.28      5.77 o 
   8   6  18       32.64       38.56      6.06 o 
   9   6  18       14.83       14.44      5.78 o 
  10   6  18        7.09        5.62      6.13 o 
  11   6  18        2.76        2.74      7.21 o 
  12   6  18        7.27        3.72     10.33 o 
   1   7  18      325.15      292.03      9.12 o 
   2   7  18        2.96        3.84      4.13 o 
   3   7  18        0.22       -3.98      3.98 o 
   4   7  18      208.10      203.97      9.30 o 
   5   7  18       80.90       87.97      7.61 o 
   6   7  18      160.78      162.79      9.48 o 
   7   7  18       35.23       28.19      6.34 o 
   8   7  18       11.30        3.69      5.46 o 
   9   7  18        0.08        4.10      6.12 o 
  10   7  18        0.02        0.14      6.89 o 
  11   7  18        9.07       14.01      8.90 o 
   0   8  18      588.10      595.78     31.93 o 
   1   8  18        6.31        7.36      4.38 o 
   2   8  18      206.28      194.80      8.46 o 
   3   8  18        2.11       -1.08      4.05 o 
   4   8  18       17.61       15.73      5.09 o 
   5   8  18       75.15       81.54      7.52 o 
   6   8  18        5.88        7.87      5.28 o 
   7   8  18       10.30        7.00      5.49 o 
   8   8  18        4.07       14.21      6.13 o 
   9   8  18        4.98        5.66      6.28 o 
  10   8  18        4.62       -6.66      7.36 o 
  11   8  18        7.92       19.11      8.52 o 
   1   9  18       41.23       30.99      4.92 o 
   2   9  18      376.13      384.07     11.13 o 
   3   9  18       21.29       25.84      5.04 o 
   4   9  18      135.76      142.68      8.68 o 
   5   9  18        7.32        6.16      5.20 o 
   6   9  18       21.73       26.02      5.83 o 
   7   9  18       11.44       17.05      5.97 o 
   8   9  18       31.11       37.13      7.35 o 
   9   9  18        9.24        9.36      7.27 o 
  10   9  18        0.97        1.65      7.20 o 
   0  10  18       35.32       26.22      6.62 o 
   1  10  18        6.05        0.34      4.01 o 
   2  10  18        0.91       -0.03      4.31 o 
   3  10  18       11.10        1.92      4.45 o 
   4  10  18       27.02       42.86      5.63 o 
   5  10  18       10.29        8.22      5.16 o 
   6  10  18        0.02        7.47      5.54 o 
   7  10  18       36.17       46.70      7.03 o 
   8  10  18       35.85       35.82      7.37 o 
   9  10  18        1.75       -3.80      8.95 o 
  10  10  18        4.61        4.30      9.29 o 
   1  11  18       32.95       35.03      6.18 o 
   2  11  18       27.58       31.81      5.08 o 
   3  11  18       10.78       16.42      4.72 o 
   4  11  18       23.65       32.30      5.74 o 
   5  11  18        7.54       13.68      5.24 o 
   6  11  18        4.94        7.98      7.63 o 
   7  11  18       19.07       30.67      6.73 o 
   8  11  18        0.20        5.00      6.61 o 
   9  11  18        6.63        7.43      7.21 o 
   0  12  18        9.07       -2.69      6.15 o 
   1  12  18       25.81       27.32      5.95 o 
   2  12  18        1.53        3.26      4.26 o 
   3  12  18       28.89       39.90      5.62 o 
   4  12  18        5.89        4.72      4.87 o 
   5  12  18       19.95       15.00      5.46 o 
   6  12  18        0.24       -2.62      5.30 o 
   7  12  18        0.79        7.34      6.42 o 
   8  12  18        3.84       -1.99      6.83 o 
   1  13  18       14.39        3.98      4.44 o 
   2  13  18        0.00        8.19      4.69 o 
   3  13  18        0.84        3.04      4.31 o 
   4  13  18       40.34       40.38      5.52 o 
   5  13  18        1.96       10.49      5.18 o 
   6  13  18       30.60       41.29      6.62 o 
   7  13  18       16.24       31.77      7.94 o 
   0  14  18        0.15        4.44      6.07 o 
   1  14  18        1.01        3.52      4.29 o 
   2  14  18        1.17        0.10      6.03 o 
   3  14  18       18.76       13.49      7.97 o 
   4  14  18        0.03        5.10      6.81 o 
   5  14  18        7.88       18.28      7.59 o 
   1  15  18        3.92       -0.40      6.08 o 
   2  15  18        0.62        0.17      6.72 o 
   3  15  18        1.95       26.62     20.27 o 
   1   1  19      292.14      316.58      7.23 o 
   2   1  19      114.70      126.94      5.25 o 
   3   1  19       19.10       10.45      3.21 o 
   4   1  19      202.95      192.20      6.45 o 
   5   1  19        1.09       -3.34      3.34 o 
   6   1  19      122.93      114.67      6.53 o 
   7   1  19      245.87      234.00      8.95 o 
   8   1  19        1.77        2.51      5.27 o 
   9   1  19      215.14      233.87     11.91 o 
  10   1  19        1.29        5.33      6.32 o 
  11   1  19        7.98        4.32      6.83 o 
  12   1  19        4.97        6.97     10.36 o 
   0   2  19      423.25      441.96     11.93 o 
   1   2  19      107.61      130.76      5.42 o 
   2   2  19        1.66       -2.83      2.83 o 
   3   2  19        1.93       -0.25      2.99 o 
   4   2  19       11.28        4.95      3.22 o 
   5   2  19        3.29        1.35      3.76 o 
   6   2  19       68.91       64.67      7.75 o 
   7   2  19       35.87       62.23      6.79 o 
   8   2  19       22.54       18.95      6.27 o 
   9   2  19       16.79       15.19      7.21 o 
  10   2  19       29.18       21.80      6.93 o 
  11   2  19        0.02       -4.43      7.18 o 
  12   2  19        3.54        5.36      9.57 o 
   1   3  19      175.15      182.00      6.51 o 
   2   3  19      292.72      266.57      8.18 o 
   3   3  19       25.48       25.54      4.53 o 
   4   3  19       24.27        7.98      5.14 o 
   5   3  19       11.70       13.59      4.69 o 
   6   3  19        9.73       15.97      5.03 o 
   7   3  19      191.15      229.65     10.15 o 
   8   3  19        0.61        5.58      5.84 o 
   9   3  19       32.55       35.03      7.16 o 
  10   3  19       19.20       14.33      6.93 o 
  11   3  19        1.18        5.82      7.64 o 
  12   3  19       10.60       10.28      9.96 o 
   0   4  19      828.56      828.08     23.44 o 
   1   4  19        1.35       -3.76      3.76 o 
   2   4  19       15.38        7.99      4.11 o 
   3   4  19       92.77       84.59      6.00 o 
   4   4  19       10.06        5.50      4.11 o 
   5   4  19       47.12       59.25      6.06 o 
   6   4  19       30.83       19.30      6.83 o 
   7   4  19       53.69       57.06      8.29 o 
   8   4  19       41.79       29.27      6.35 o 
   9   4  19       10.65       12.52      6.34 o 
  10   4  19        2.02        4.74      6.61 o 
  11   4  19       26.78       32.10      8.61 o 
  12   4  19        0.76        5.87     10.41 o 
   1   5  19      247.13      236.47      9.42 o 
   2   5  19        2.81       -1.78      4.64 o 
   3   5  19       18.04       18.97      4.83 o 
   4   5  19       51.54       40.01      5.12 o 
   5   5  19       19.98       20.13      5.02 o 
   6   5  19       65.37       46.32      6.02 o 
   7   5  19        1.86       -4.54      4.69 o 
   8   5  19        0.63        0.88      5.16 o 
   9   5  19       36.68       57.64      7.24 o 
  10   5  19        0.68        2.83      6.67 o 
  11   5  19       11.31       18.72      8.02 o 
  12   5  19        4.85       17.04      9.52 o 
   0   6  19       52.65       35.66      7.08 o 
   1   6  19      169.45      167.63      7.96 o 
   2   6  19      131.13      117.13     11.12 o 
   3   6  19       12.02        5.16      4.63 o 
   4   6  19        0.07       -2.97      4.58 o 
   5   6  19       48.86       40.58      6.58 o 
   6   6  19        6.91        3.60      5.06 o 
   7   6  19        0.44        2.11      5.27 o 
   8   6  19        1.24       -1.70      5.54 o 
   9   6  19       63.66       78.47      7.92 o 
  10   6  19        0.14        0.28      6.70 o 
  11   6  19       55.35       40.94      9.85 o 
   1   7  19       16.34       14.12      4.47 o 
   2   7  19       44.18       34.80      5.53 o 
   3   7  19       60.41       59.65      6.27 o 
   4   7  19       11.93        4.38      4.70 o 
   5   7  19       14.70       10.04      5.41 o 
   6   7  19        2.53       10.51      5.68 o 
   7   7  19       96.63      116.87      9.06 o 
   8   7  19       33.63       28.86      7.54 o 
   9   7  19       21.19       16.06      6.93 o 
  10   7  19        0.59        2.89      7.00 o 
  11   7  19        4.03       11.47      8.51 o 
   0   8  19        5.23        5.42      6.05 o 
   1   8  19      177.03      218.73      8.60 o 
   2   8  19       29.76       24.78      5.07 o 
   3   8  19       25.91       21.89      5.39 o 
   4   8  19        4.71        3.85      4.87 o 
   5   8  19        7.50        7.30      5.38 o 
   6   8  19        5.97       12.60      5.55 o 
   7   8  19        2.65        2.00      5.67 o 
   8   8  19       36.77       32.75      9.54 o 
   9   8  19        7.26        0.73      7.22 o 
  10   8  19        0.20        2.23      7.99 o 
   1   9  19       30.49       37.69      5.31 o 
   2   9  19       65.23       70.55      6.25 o 
   3   9  19        3.79        5.12      4.57 o 
   4   9  19       97.27       83.23      7.15 o 
   5   9  19        7.64        2.37      5.46 o 
   6   9  19        5.95        5.58      5.46 o 
   7   9  19      123.35      105.44      8.97 o 
   8   9  19       18.61       19.86      6.85 o 
   9   9  19        8.24       -6.57      6.57 o 
  10   9  19        0.02       -5.25      7.47 o 
   0  10  19       62.29       65.21      8.63 o 
   1  10  19        2.85       -1.82      4.13 o 
   2  10  19        0.00        1.96      4.41 o 
   3  10  19       48.98       42.21      5.79 o 
   4  10  19        2.12        7.33      4.95 o 
   5  10  19       24.59       14.15      5.93 o 
   6  10  19        8.57       10.21      6.05 o 
   7  10  19       13.66       19.47      6.53 o 
   8  10  19       18.32       21.24      7.40 o 
   9  10  19       17.13       15.82      7.72 o 
   1  11  19       57.06       62.73      6.01 o 
   2  11  19       28.67       38.33      5.68 o 
   3  11  19       13.87        6.10      4.76 o 
   4  11  19        0.74        4.54      5.05 o 
   5  11  19       17.44       28.41      6.26 o 
   6  11  19       80.50       90.84     11.33 o 
   7  11  19       23.97       38.49      7.74 o 
   8  11  19        1.88        2.39      7.02 o 
   0  12  19        8.44        2.56      6.67 o 
   1  12  19       43.65       49.26      5.72 o 
   2  12  19        2.00       10.14      4.84 o 
   3  12  19        4.33        9.36      4.83 o 
   4  12  19        0.13       -0.33      4.87 o 
   5  12  19        4.81        5.85      5.34 o 
   6  12  19        0.51        4.15      6.24 o 
   7  12  19        1.26        3.10      6.44 o 
   1  13  19        2.94        4.66      4.70 o 
   2  13  19        7.67        2.71      5.58 o 
   3  13  19        1.64       -0.52      4.82 o 
   4  13  19        3.05        5.10      6.00 o 
   5  13  19        0.04        3.84      5.51 o 
   6  13  19        5.42       -2.33      6.24 o 
   0  14  19        4.24        7.60      7.12 o 
   1  14  19        1.91       -0.33      4.82 o 
   2  14  19        3.75        4.14      6.64 o 
   3  14  19        0.11        7.52      7.08 o 
   4  14  19       20.79       19.57      7.66 o 
   0   0  20     3835.04     3604.01     79.65 o 
   1   0  20        5.07        1.87      4.92 o 
   2   0  20      197.84      188.43      8.76 o 
   3   0  20       67.18       64.80      6.19 o 
   4   0  20       46.38       35.94      5.71 o 
   5   0  20       70.62       63.29      7.72 o 
   6   0  20       46.00       64.70      8.14 o 
   7   0  20       12.71       32.37      7.41 o 
   8   0  20      115.21       87.46     13.36 o 
   9   0  20       40.16       40.58     10.10 o 
  10   0  20      147.82      193.71     18.55 o 
  11   0  20        2.85        1.66     16.16 o 
  12   0  20       37.68       72.22     25.11 o 
   1   1  20       19.58       24.35      3.64 o 
   2   1  20      299.95      289.07      8.01 o 
   3   1  20       13.07        3.16      3.09 o 
   4   1  20      164.99      161.69      6.25 o 
   5   1  20        9.22        1.85      3.75 o 
   6   1  20       37.16       43.97      5.37 o 
   7   1  20        0.01        0.67      4.72 o 
   8   1  20       25.53       22.67      6.10 o 
   9   1  20       43.63       39.31      7.46 o 
  10   1  20        1.34       11.98      6.87 o 
  11   1  20        2.34       -6.65      8.39 o 
  12   1  20        3.02       10.32     11.97 o 
   0   2  20      471.81      504.48     14.61 o 
   1   2  20        9.42       15.84      3.63 o 
   2   2  20      130.81      122.47      5.46 o 
   3   2  20       21.55       19.35      3.75 o 
   4   2  20       84.45       75.57      6.37 o 
   5   2  20        8.35       -0.08      4.22 o 
   6   2  20      316.42      277.24     10.71 o 
   7   2  20        1.07       -1.38      5.46 o 
   8   2  20       53.39       61.03      7.72 o 
   9   2  20       53.51       44.11      7.64 o 
  10   2  20       74.96       91.96     11.93 o 
  11   2  20        5.15        9.86      8.53 o 
  12   2  20        3.81        3.97      8.85 o 
   1   3  20       77.30       93.24      5.38 o 
   2   3  20      279.20      268.24      9.02 o 
   3   3  20      189.68      193.51      8.15 o 
   4   3  20      115.29       89.88      9.23 o 
   5   3  20        2.73       -4.05      4.05 o 
   6   3  20       24.07       18.78      5.34 o 
   7   3  20      131.20      148.58      9.08 o 
   8   3  20        1.04       -5.73      5.73 o 
   9   3  20      105.66      103.55     11.90 o 
  10   3  20        9.11       -3.44      6.19 o 
  11   3  20        0.73        8.73      8.56 o 
  12   3  20        4.51        6.83      8.80 o 
   0   4  20     2531.41     2540.16     51.98 o 
   1   4  20       91.37       82.23      9.95 o 
   2   4  20      250.52      217.68      8.97 o 
   3   4  20        7.87       -3.75      3.75 o 
   4   4  20        1.08       -0.38      4.02 o 
   5   4  20        4.11       -2.24      4.13 o 
   6   4  20        1.15        2.92      4.89 o 
   7   4  20       27.08       18.60      5.61 o 
   8   4  20       32.23       41.52      6.68 o 
   9   4  20        0.33        7.14      6.43 o 
  10   4  20       21.95       20.03      7.79 o 
  11   4  20       46.46       40.61      9.91 o 
  12   4  20        5.32       15.92     10.69 o 
   1   5  20      372.11      380.08     12.43 o 
   2   5  20      160.65      141.46      8.63 o 
   3   5  20       53.39       50.84      6.49 o 
   4   5  20      324.03      321.05     11.64 o 
   5   5  20       29.51       44.93      6.34 o 
   6   5  20        0.00       -1.65      4.86 o 
   7   5  20        8.11       11.37      5.53 o 
   8   5  20        9.48       -1.51      5.35 o 
   9   5  20       19.15       26.37      6.66 o 
  10   5  20        2.72        5.60      7.33 o 
  11   5  20        2.42        8.98      8.77 o 
   0   6  20      130.75      127.83     16.91 o 
   1   6  20        2.82        6.06      4.63 o 
   2   6  20       23.39       16.02      5.29 o 
   3   6  20       30.42        4.57      5.18 o 
   4   6  20        5.92        6.56      5.15 o 
   5   6  20       10.98       21.10      6.21 o 
   6   6  20      123.76      116.67     11.66 o 
   7   6  20        0.01       -1.67      5.33 o 
   8   6  20        0.82        3.50      6.00 o 
   9   6  20        9.50       10.86      6.70 o 
  10   6  20        2.35       -7.48      7.48 o 
  11   6  20       61.80       63.36     10.75 o 
   1   7  20       13.54        4.21      4.59 o 
   2   7  20       21.66       19.23      5.25 o 
   3   7  20        2.01       -4.47      4.47 o 
   4   7  20       69.25       61.52      6.71 o 
   5   7  20       18.76       17.19      6.07 o 
   6   7  20       40.51       39.81      7.49 o 
   7   7  20       18.29       13.74      6.83 o 
   8   7  20        0.01       -6.40      6.40 o 
   9   7  20       31.01       23.62      8.65 o 
  10   7  20        7.92        8.41      7.55 o 
  11   7  20        4.17        4.76     20.64 o 
   0   8  20       21.07       17.04      7.04 o 
   1   8  20        0.10        2.71      4.42 o 
   2   8  20       44.37       41.46      5.99 o 
   3   8  20        6.25        6.89      5.01 o 
   4   8  20       37.43       31.09      5.72 o 
   5   8  20        6.69       11.99      5.60 o 
   6   8  20        3.64       -0.49      5.68 o 
   7   8  20        5.86        6.68      6.05 o 
   8   8  20        6.69       18.93      7.16 o 
   9   8  20        0.28        3.24      7.58 o 
  10   8  20        9.17       31.59      9.45 o 
   1   9  20        0.01       -4.17      4.25 o 
   2   9  20      155.97      150.47      8.26 o 
   3   9  20        5.73        1.02      4.96 o 
   4   9  20        1.98        2.03      5.00 o 
   5   9  20        0.09       -1.77      5.35 o 
   6   9  20       35.68       41.87      7.14 o 
   7   9  20        4.58       15.33      6.74 o 
   8   9  20       15.20       22.72      7.57 o 
   9   9  20        5.35        9.54      8.00 o 
   0  10  20        2.87       -3.70      6.22 o 
   1  10  20        0.10       -1.98      4.36 o 
   2  10  20        0.02       10.25      5.08 o 
   3  10  20       33.06       32.58      6.16 o 
   4  10  20       14.67       16.54      5.82 o 
   5  10  20       17.07       18.09      6.30 o 
   6  10  20       10.32       20.79      6.44 o 
   7  10  20       10.94       13.48      6.96 o 
   8  10  20        3.37        9.70      7.08 o 
   9  10  20        0.69        0.84      8.70 o 
   1  11  20       35.10       27.62      5.31 o 
   2  11  20        4.48        0.86      4.82 o 
   3  11  20        7.68       10.81      5.16 o 
   4  11  20       15.96       17.84      5.96 o 
   5  11  20        2.76        3.09      5.84 o 
   6  11  20       15.58       24.94      6.98 o 
   7  11  20        8.52        8.86      6.81 o 
   8  11  20       14.99        8.48      7.38 o 
   0  12  20      136.41      145.81     13.93 o 
   1  12  20        8.98        5.79      5.15 o 
   2  12  20        0.71       -3.20      4.91 o 
   3  12  20       28.75       21.29      5.75 o 
   4  12  20        0.45        2.04      5.57 o 
   5  12  20        1.41        3.79      6.18 o 
   6  12  20        0.12        0.00      6.25 o 
   7  12  20        0.45       -2.50     11.35 o 
   1  13  20        0.43        0.32      5.44 o 
   2  13  20       32.06       27.25      6.23 o 
   3  13  20        6.09        8.61      5.61 o 
   4  13  20        1.47        1.06      5.60 o 
   5  13  20       10.23        1.44      6.16 o 
   0  14  20        3.17        1.58      7.49 o 
   1  14  20        0.58       -2.47      5.24 o 
   2  14  20        5.27        3.88      5.31 o 
   3  14  20        0.39       10.34      7.25 o 
   1   1  21      147.69      164.40      6.80 o 
   2   1  21       88.68       93.21      4.98 o 
   3   1  21       33.26       28.98      4.06 o 
   4   1  21        4.89       -2.09      3.32 o 
   5   1  21       25.60       20.51      4.82 o 
   6   1  21       18.66       21.44      5.17 o 
   7   1  21        4.83        8.96      5.41 o 
   8   1  21       78.92       90.19      8.64 o 
   9   1  21        2.23       -5.14      5.93 o 
  10   1  21       34.14       40.32      8.55 o 
  11   1  21        0.33       11.51     11.53 o 
  12   1  21        5.29        3.48     14.65 o 
   0   2  21      106.66      122.06      8.90 o 
   1   2  21        2.52       11.96      3.71 o 
   2   2  21        0.29        5.66      3.64 o 
   3   2  21       54.13       66.98      5.34 o 
   4   2  21        6.32        6.25      4.23 o 
   5   2  21        1.66        0.78      4.69 o 
   6   2  21        7.29        7.58      5.09 o 
   7   2  21        1.45        5.90      6.03 o 
   8   2  21        1.29        0.26      5.90 o 
   9   2  21        4.88        1.94      6.33 o 
  10   2  21       28.78       26.30      8.28 o 
  11   2  21       13.01       14.82      9.20 o 
   1   3  21       17.56        9.14      4.36 o 
   2   3  21      342.62      335.82     10.86 o 
   3   3  21       15.28       13.23      4.45 o 
   4   3  21        3.07       11.99      4.55 o 
   5   3  21      128.90      149.86     10.13 o 
   6   3  21        2.65        5.86      4.98 o 
   7   3  21       72.82       79.30      7.48 o 
   8   3  21       38.57       48.53      7.97 o 
   9   3  21        0.10       -0.92      6.33 o 
  10   3  21        3.53       18.60      7.81 o 
  11   3  21       13.82       15.16      8.79 o 
   0   4  21       16.90       22.00      8.98 o 
   1   4  21       30.54       24.45      5.58 o 
   2   4  21        1.20        0.82      5.26 o 
   3   4  21       41.61       29.72      5.43 o 
   4   4  21       15.90       28.50      5.03 o 
   5   4  21       20.43       25.31      5.51 o 
   6   4  21       53.10       65.94      6.89 o 
   7   4  21       14.24       16.93      6.53 o 
   8   4  21       37.84       51.12      7.19 o 
   9   4  21       12.61        3.78      6.27 o 
  10   4  21        0.18        5.84      7.70 o 
  11   4  21        1.05       -2.07      8.69 o 
   1   5  21        3.78       17.38      6.45 o 
   2   5  21       16.46       19.68      5.51 o 
   3   5  21       28.65       22.99      6.22 o 
   4   5  21       13.75       11.48      5.45 o 
   5   5  21        0.33        9.70      5.18 o 
   6   5  21      196.97      207.60     10.76 o 
   7   5  21       57.96       50.91      7.55 o 
   8   5  21       33.26       26.97      6.55 o 
   9   5  21       13.77       16.14      7.18 o 
  10   5  21        4.59        6.00      7.68 o 
  11   5  21        1.35        8.82      9.20 o 
   0   6  21      343.31      327.78     22.25 o 
   1   6  21        1.83        5.69      5.31 o 
   2   6  21       94.92       83.39      7.40 o 
   3   6  21        0.37       -0.56      5.03 o 
   4   6  21        3.93        0.64      5.31 o 
   5   6  21       44.31       24.66      6.73 o 
   6   6  21       40.51       23.45      7.05 o 
   7   6  21        1.86       -6.13      6.13 o 
   8   6  21       12.09       16.58      6.93 o 
   9   6  21        6.27       13.35      7.62 o 
  10   6  21        4.62        2.94      8.55 o 
   1   7  21       92.71       73.42      7.35 o 
   2   7  21      116.65      109.88      8.25 o 
   3   7  21       50.16       50.45      6.69 o 
   4   7  21        3.23        2.19      5.57 o 
   5   7  21        8.60        3.78      6.44 o 
   6   7  21       30.16       25.85      7.23 o 
   7   7  21        5.89        7.17      6.64 o 
   8   7  21       26.83       31.96      8.12 o 
   9   7  21        1.55        6.64      8.18 o 
  10   7  21        1.72        1.53      9.15 o 
   0   8  21      475.42      443.73     22.54 o 
   1   8  21       13.62       14.65      5.67 o 
   2   8  21        0.06        1.67      5.13 o 
   3   8  21        4.06        3.43      5.29 o 
   4   8  21        0.19        0.71      5.40 o 
   5   8  21       52.51       54.16      7.83 o 
   6   8  21       21.03       30.12      7.29 o 
   7   8  21       11.22        6.60      6.69 o 
   8   8  21        0.64       -5.56      7.47 o 
   9   8  21        0.01       -7.30      7.30 o 
   1   9  21       24.93       21.66      5.41 o 
   2   9  21       34.55       29.97      8.66 o 
   3   9  21        3.16        4.80      5.34 o 
   4   9  21        1.92        6.19      5.61 o 
   5   9  21        0.06       -5.51      5.51 o 
   6   9  21       23.61        9.98      7.03 o 
   7   9  21       17.89       23.26      8.02 o 
   8   9  21       16.53       12.17      7.97 o 
   9   9  21        4.95        8.43      9.94 o 
   0  10  21        4.82        1.55      6.98 o 
   1  10  21        1.76        5.53      4.93 o 
   2  10  21        5.47        0.92      5.24 o 
   3  10  21        0.60       10.12      5.59 o 
   4  10  21        0.56        7.32      6.01 o 
   5  10  21       68.75       67.87      8.13 o 
   6  10  21       13.61       10.40      6.79 o 
   7  10  21        8.09        8.09      7.15 o 
   8  10  21        1.77        5.16      7.29 o 
   1  11  21        0.07        2.54      5.26 o 
   2  11  21       21.62       26.35      5.92 o 
   3  11  21        2.72        8.20      5.72 o 
   4  11  21        0.10        3.16      5.77 o 
   5  11  21       35.83       39.55      7.81 o 
   6  11  21        9.63       17.25      7.15 o 
   7  11  21       24.34       18.12      7.47 o 
   0  12  21       38.90       25.76     12.78 o 
   1  12  21        2.76       -0.11      5.76 o 
   2  12  21        1.23        0.92      5.67 o 
   3  12  21        2.44       11.98      6.42 o 
   4  12  21       25.42       29.31      7.09 o 
   5  12  21        0.44        6.23      8.76 o 
   6  12  21        0.00       -1.02      7.09 o 
   1  13  21        0.06       -5.22      5.66 o 
   2  13  21        0.22        9.77      5.86 o 
   3  13  21        2.17       -1.53      5.88 o 
   4  13  21        1.57        3.25      6.77 o 
   0   0  22      323.97      367.07     18.51 o 
   1   0  22      372.03      330.47     16.84 o 
   2   0  22      217.00      213.91      9.60 o 
   3   0  22        3.07       12.16      5.13 o 
   4   0  22      120.29      131.45      9.13 o 
   5   0  22        7.89       11.10      6.20 o 
   6   0  22        3.98       10.89      6.65 o 
   7   0  22       19.09       29.46      8.89 o 
   8   0  22        5.97       25.86     10.50 o 
   9   0  22       20.30       14.80     10.66 o 
  10   0  22        0.01       -4.83     16.88 o 
  11   0  22        4.38      -11.47     17.61 o 
   1   1  22       44.45       58.44      4.63 o 
   2   1  22       94.56       95.97      5.30 o 
   3   1  22       83.40       81.83      5.24 o 
   4   1  22       33.78       29.97      4.25 o 
   5   1  22       17.44        5.13      4.60 o 
   6   1  22        0.81       -0.13      5.02 o 
   7   1  22       63.22       56.59      8.49 o 
   8   1  22        1.30        5.76      6.28 o 
   9   1  22        7.93        5.90      7.31 o 
  10   1  22       30.18       17.51     11.53 o 
  11   1  22        9.59        9.86     11.12 o 
   0   2  22      363.37      405.90     14.63 o 
   1   2  22       96.78      111.51      6.11 o 
   2   2  22      217.88      207.09      7.99 o 
   3   2  22        0.71        3.24      4.14 o 
   4   2  22       38.65       32.12      5.31 o 
   5   2  22      138.43      142.26      8.79 o 
   6   2  22        7.54        0.10      5.24 o 
   7   2  22       34.19       16.38      6.22 o 
   8   2  22        0.21       -1.86      6.05 o 
   9   2  22       40.29       32.30      7.56 o 
  10   2  22        8.09       -7.16      7.16 o 
  11   2  22        5.07       23.80     11.25 o 
   1   3  22       46.14       47.68      5.80 o 
   2   3  22       84.92       81.40      6.39 o 
   3   3  22        0.26       -3.57      4.20 o 
   4   3  22       64.85       58.23      6.16 o 
   5   3  22       32.34       29.81      5.53 o 
   6   3  22       37.41       35.83      6.43 o 
   7   3  22       20.64       23.11      6.38 o 
   8   3  22        9.63        6.89      6.26 o 
   9   3  22        0.17       -0.85      6.66 o 
  10   3  22       16.09       25.23      8.54 o 
  11   3  22        2.00       -0.37      8.84 o 
   0   4  22      121.53      127.31     18.78 o 
   1   4  22       23.44       10.26      5.07 o 
   2   4  22       84.92       85.81      7.65 o 
   3   4  22        1.11       -2.63      4.51 o 
   4   4  22        9.93       17.18      5.28 o 
   5   4  22       37.83       51.30      6.13 o 
   6   4  22       38.99       41.33      6.52 o 
   7   4  22        0.21       -3.07      5.33 o 
   8   4  22       40.28       34.81      7.74 o 
   9   4  22       28.26       21.41      8.14 o 
  10   4  22        4.51        9.83      8.10 o 
  11   4  22        4.82       10.15      9.34 o 
   1   5  22        1.84       -4.63      5.02 o 
   2   5  22        2.23        2.71      4.96 o 
   3   5  22        1.87       -0.04      5.24 o 
   4   5  22      114.34      126.89      9.18 o 
   5   5  22       37.13       36.31      6.85 o 
   6   5  22       25.06       43.16      7.16 o 
   7   5  22        3.23        2.14      5.99 o 
   8   5  22       11.10       17.42      6.70 o 
   9   5  22        1.60       -2.67      7.51 o 
  10   5  22        1.24       -4.23      7.31 o 
   0   6  22      706.23      773.12     24.48 o 
   1   6  22       43.14       21.27      6.14 o 
   2   6  22       15.63       25.71      6.02 o 
   3   6  22       67.55       69.68      7.45 o 
   4   6  22       30.82       32.20      6.41 o 
   5   6  22       24.67       22.50      6.54 o 
   6   6  22       34.86       35.22      7.78 o 
   7   6  22        2.29        8.87      6.82 o 
   8   6  22        0.51       -7.42      7.42 o 
   9   6  22        7.89       18.66      7.80 o 
  10   6  22       32.65       27.40      9.70 o 
   1   7  22        6.32        7.61      5.43 o 
   2   7  22       31.00       26.30      6.15 o 
   3   7  22        5.77        9.41      5.71 o 
   4   7  22       20.40       25.35      6.31 o 
   5   7  22       11.20       22.23      7.21 o 
   6   7  22       65.07       58.18      8.40 o 
   7   7  22        9.82        6.11      7.20 o 
   8   7  22       18.07       14.09     11.25 o 
   9   7  22        0.16       -4.66      8.18 o 
   0   8  22       24.28       27.27      8.56 o 
   1   8  22        6.72       11.99      5.88 o 
   2   8  22       37.52       44.66      6.96 o 
   3   8  22        5.96        6.77      5.70 o 
   4   8  22       62.75       70.94      7.88 o 
   5   8  22        8.90        2.42      6.30 o 
   6   8  22       44.31       42.12      8.28 o 
   7   8  22        0.28        1.87      7.52 o 
   8   8  22       10.87        8.25      8.23 o 
   9   8  22        0.03       -6.94      8.02 o 
   1   9  22       29.44       24.96      6.33 o 
   2   9  22        7.94        5.68      5.90 o 
   3   9  22       11.31       11.39      5.86 o 
   4   9  22      110.90      127.56      9.54 o 
   5   9  22        6.80        9.75      6.96 o 
   6   9  22       11.10       24.78      7.97 o 
   7   9  22        9.76       11.22      7.75 o 
   8   9  22        1.60       -3.81      7.93 o 
   0  10  22        2.00        0.20      7.44 o 
   1  10  22        0.02        2.76      5.33 o 
   2  10  22        4.23        8.52      5.56 o 
   3  10  22        2.67        5.25      5.82 o 
   4  10  22       48.45       57.58      7.87 o 
   5  10  22       16.18       20.17      7.21 o 
   6  10  22        0.16       -1.24      7.35 o 
   7  10  22        0.72        0.95      7.48 o 
   1  11  22        2.85       -5.73      5.73 o 
   2  11  22       54.95       48.08      7.62 o 
   3  11  22        0.26        5.47      6.38 o 
   4  11  22        0.24        6.09      6.71 o 
   5  11  22        0.01       -0.72      6.72 o 
   6  11  22        7.25       13.77      7.17 o 
   0  12  22       14.06       28.67      9.10 o 
   1  12  22        2.67        5.44      6.40 o 
   2  12  22       13.36       14.33      6.95 o 
   3  12  22        2.28        1.35      6.42 o 
   4  12  22        5.21       14.70      6.84 o 
   5  12  22        0.10       -7.01      7.01 o 
   1  13  22        0.78       -1.79      6.21 o 
   2  13  22        0.00        1.63      5.98 o 
   1   1  23       68.34       64.70      5.35 o 
   2   1  23       44.51       49.25      4.74 o 
   3   1  23        0.03       -3.54      3.54 o 
   4   1  23        3.10       -3.21      4.02 o 
   5   1  23        2.14        5.11      4.95 o 
   6   1  23       60.61       66.87      7.74 o 
   7   1  23       67.08       51.69      7.64 o 
   8   1  23        0.03        0.46      6.18 o 
   9   1  23        0.00        0.79      7.47 o 
  10   1  23       40.38       54.88     13.79 o 
  11   1  23       12.85        3.21     14.97 o 
   0   2  23      172.49      141.17     10.02 o 
   1   2  23       46.05       50.66      5.26 o 
   2   2  23        5.44        3.92      4.48 o 
   3   2  23       14.31        7.89      4.67 o 
   4   2  23       12.46       13.14      4.89 o 
   5   2  23        7.19       10.64      5.48 o 
   6   2  23        8.38        4.77      5.92 o 
   7   2  23       18.73       34.67      7.08 o 
   8   2  23        2.93        5.55      6.46 o 
   9   2  23        6.82        6.57      7.72 o 
  10   2  23        6.84        8.20      8.62 o 
   1   3  23       11.40       11.02      5.19 o 
   2   3  23       36.12       54.01      6.96 o 
   3   3  23       12.74        4.55      4.60 o 
   4   3  23      186.92      187.45     10.01 o 
   5   3  23       12.75       10.57      5.15 o 
   6   3  23       94.27      112.34      8.61 o 
   7   3  23       36.33       31.48      7.07 o 
   8   3  23        2.30       -0.30      6.35 o 
   9   3  23        3.18       -5.40      7.23 o 
  10   3  23        3.37        1.34      8.48 o 
   0   4  23      102.41      112.25     18.23 o 
   1   4  23        0.57        1.66      5.28 o 
   2   4  23        0.00       -2.24      5.09 o 
   3   4  23       10.80        7.70      5.79 o 
   4   4  23       13.65       15.86      5.60 o 
   5   4  23        1.59        6.07      5.42 o 
   6   4  23        4.86       11.95      6.41 o 
   7   4  23       11.22        8.39      6.01 o 
   8   4  23        9.30       17.10      6.98 o 
   9   4  23        2.38       -6.91      6.91 o 
  10   4  23        0.77       -1.61      8.25 o 
   1   5  23       92.01       85.21      7.99 o 
   2   5  23       81.85       82.50      7.87 o 
   3   5  23       14.96       19.72      6.28 o 
   4   5  23        1.70        8.95      5.84 o 
   5   5  23       57.56       73.66      8.33 o 
   6   5  23       34.74       24.27      7.38 o 
   7   5  23        2.65        2.40      6.28 o 
   8   5  23       12.18       28.06      7.80 o 
   9   5  23        0.48       -1.13      8.03 o 
  10   5  23        0.13        2.23     11.34 o 
   0   6  23        6.12       17.13      7.94 o 
   1   6  23       11.07        8.10      5.59 o 
   2   6  23        3.32        2.27      5.56 o 
   3   6  23        9.05        8.03      5.85 o 
   4   6  23        0.06        1.09      5.97 o 
   5   6  23       38.14       31.96      7.08 o 
   6   6  23        0.86        8.46      6.87 o 
   7   6  23       13.02       12.83      7.40 o 
   8   6  23        4.89        7.11      8.11 o 
   9   6  23        2.78       -6.11      8.70 o 
   1   7  23        4.70       -2.92      5.49 o 
   2   7  23        1.90        4.48      5.76 o 
   3   7  23       11.33       13.09      6.16 o 
   4   7  23       16.44       17.48      6.55 o 
   5   7  23        0.66        2.33      6.39 o 
   6   7  23        9.15        6.53      7.12 o 
   7   7  23        5.83       16.65      8.41 o 
   8   7  23        0.28        5.96      7.73 o 
   9   7  23        0.05       -7.94      8.06 o 
   0   8  23        6.65       25.43      8.43 o 
   1   8  23       14.67        4.57      5.43 o 
   2   8  23       16.23       17.64      6.52 o 
   3   8  23       11.42       14.28      6.93 o 
   4   8  23        1.07        3.97      6.05 o 
   5   8  23       29.95       17.82      7.46 o 
   6   8  23        1.09       -0.62      7.07 o 
   7   8  23        2.05        4.51      7.98 o 
   8   8  23        0.01        5.51      8.02 o 
   1   9  23        0.19       -5.55      5.55 o 
   2   9  23        4.52        1.29      5.97 o 
   3   9  23        3.48        2.86      6.00 o 
   4   9  23        5.58       14.68      6.78 o 
   5   9  23        0.81       -0.16      7.02 o 
   6   9  23        0.56       -2.68     10.81 o 
   7   9  23        0.00       -7.45      7.45 o 
   0  10  23        5.88       17.51      8.56 o 
   1  10  23        0.46       -1.79      5.98 o 
   2  10  23        0.62       -3.44      6.85 o 
   3  10  23        2.66       -0.07      8.15 o 
   4  10  23       44.43       41.59      8.76 o 
   5  10  23       10.67       17.95      7.92 o 
   6  10  23        6.03        0.43      7.73 o 
   1  11  23        0.54       -1.92      8.73 o 
   2  11  23        5.97       -6.90      6.90 o 
   3  11  23       15.18        5.63      7.41 o 
   4  11  23       24.56       29.47      8.26 o 
   5  11  23        0.58       -8.64      8.64 o 
   0  12  23        5.41        2.26      9.10 o 
   1  12  23        0.02       -4.06      6.81 o 
   2  12  23       14.99       18.19      7.34 o 
   3  12  23        3.72       13.06      7.19 o 
   0   0  24        3.75       -3.31      7.65 o 
   1   0  24        0.18       -5.25      5.25 o 
   2   0  24        8.34       15.58      5.96 o 
   3   0  24       84.88       79.18      8.09 o 
   4   0  24        1.38       -5.42      5.42 o 
   5   0  24        1.39       10.70      6.83 o 
   6   0  24        7.32       15.64      8.22 o 
   7   0  24       21.61        8.91     10.49 o 
   8   0  24        5.91       -9.98     14.90 o 
   9   0  24        0.71       -2.53     16.96 o 
  10   0  24        6.43        7.58     18.76 o 
   1   1  24      117.68      114.64      6.88 o 
   2   1  24        0.02       -0.16      3.98 o 
   3   1  24        0.14       -1.98      4.09 o 
   4   1  24        0.34       -2.23      5.12 o 
   5   1  24       26.58       31.65      6.55 o 
   6   1  24        2.13        0.82      5.74 o 
   7   1  24        8.38       15.69      6.51 o 
   8   1  24        2.12       -2.47      7.04 o 
   9   1  24        7.37       -4.92      9.93 o 
  10   1  24       12.18       13.51     11.78 o 
   0   2  24        2.37       10.48      7.05 o 
   1   2  24       36.03       43.19      5.70 o 
   2   2  24        0.78       -0.57      4.56 o 
   3   2  24       32.29       43.52      5.94 o 
   4   2  24        2.94        5.56      5.18 o 
   5   2  24       15.65       11.22      5.54 o 
   6   2  24        1.48        2.99      6.16 o 
   7   2  24        0.71       -2.63      5.96 o 
   8   2  24       36.99       35.00      7.68 o 
   9   2  24       16.81       10.41      7.83 o 
  10   2  24        1.54       17.35     11.74 o 
   1   3  24      127.96      145.13      9.40 o 
   2   3  24        0.32        2.37      5.35 o 
   3   3  24        8.78        8.83      5.25 o 
   4   3  24        5.98       11.28      5.72 o 
   5   3  24        3.55        1.95      5.32 o 
   6   3  24       33.83       33.73      6.82 o 
   7   3  24        5.20       -1.01      6.35 o 
   8   3  24        7.33       -2.55      7.08 o 
   9   3  24        0.45        0.57      7.62 o 
  10   3  24        0.04       -2.03      8.73 o 
   0   4  24        0.00        1.83      8.23 o 
   1   4  24       18.47       24.70      6.43 o 
   2   4  24       12.60       14.97      5.86 o 
   3   4  24        2.57        7.18      5.90 o 
   4   4  24        5.53        0.52      5.99 o 
   5   4  24       57.36       75.14      7.72 o 
   6   4  24        3.41       -1.67      6.19 o 
   7   4  24        0.15       -0.41      6.37 o 
   8   4  24       24.79       23.55      8.62 o 
   9   4  24        3.24       -6.73      7.51 o 
   1   5  24        1.78        3.24      5.64 o 
   2   5  24        3.90        6.15      5.96 o 
   3   5  24       11.80        5.31      6.05 o 
   4   5  24        0.12        2.18      6.00 o 
   5   5  24       20.98       23.29     10.26 o 
   6   5  24        4.64        2.40      6.97 o 
   7   5  24       26.22       27.55      8.83 o 
   8   5  24        0.65        5.83      7.41 o 
   9   5  24        6.27        9.06      9.09 o 
   0   6  24       30.60       43.48      9.81 o 
   1   6  24        1.91        2.21      6.01 o 
   2   6  24       81.25       89.45      8.45 o 
   3   6  24       44.09       45.85      7.61 o 
   4   6  24       26.01       28.90      6.99 o 
   5   6  24        2.14        4.18      6.74 o 
   6   6  24       30.81       31.27      8.06 o 
   7   6  24        4.22       12.53      8.27 o 
   8   6  24        5.50        5.38      8.15 o 
   9   6  24        4.78        6.01     10.16 o 
   1   7  24        0.72       -0.40      5.97 o 
   2   7  24        9.04        7.93      6.13 o 
   3   7  24       48.08       46.07      7.57 o 
   4   7  24       18.74       22.25      7.18 o 
   5   7  24        2.13        4.18      7.05 o 
   6   7  24        0.86        1.31      7.32 o 
   7   7  24        1.61       -0.01      7.55 o 
   8   7  24        0.49        6.28      8.67 o 
   0   8  24       95.85       82.49     11.45 o 
   1   8  24        1.78       -2.35      6.02 o 
   2   8  24       29.72       18.75      6.59 o 
   3   8  24        1.01        2.85      6.41 o 
   4   8  24        1.80       12.70      6.69 o 
   5   8  24        0.70        7.67      7.80 o 
   6   8  24        0.52       -1.01      7.63 o 
   7   8  24       10.28       17.27      8.36 o 
   1   9  24        0.15       -4.88      6.19 o 
   2   9  24        1.50        1.48      6.74 o 
   3   9  24        7.38        6.26      7.29 o 
   4   9  24        0.05       12.88      7.77 o 
   5   9  24        7.95       11.09      7.89 o 
   6   9  24        2.09        6.76      8.24 o 
   7   9  24        4.88        0.34     11.53 o 
   0  10  24        0.00       -6.98      8.83 o 
   1  10  24        7.82        3.02      7.39 o 
   2  10  24        0.81        2.44      7.30 o 
   3  10  24       18.96       25.25      8.47 o 
   4  10  24        0.86       -7.05      7.79 o 
   5  10  24        5.83        0.43      7.71 o 
   6  10  24        0.84       20.07     15.46 o 
   1  11  24        3.85        7.33      7.56 o 
   2  11  24        3.23       -2.89      7.25 o 
   3  11  24        0.26        6.16      7.57 o 
   4  11  24        4.89       13.72      9.92 o 
   0  12  24       15.13       12.90     21.65 o 
   1  12  24        1.10        0.89     10.10 o 
   1   1  25       48.95       66.19      6.08 o 
   2   1  25        0.01       -4.56      4.56 o 
   3   1  25        3.97        5.12      5.04 o 
   4   1  25        9.22        9.61      5.61 o 
   5   1  25       77.39       83.09      8.39 o 
   6   1  25       20.38       19.72      6.99 o 
   7   1  25        1.23       -6.77     10.62 o 
   8   1  25        3.20       -5.20      8.99 o 
   9   1  25       26.50       37.31     12.62 o 
   0   2  25      119.77      119.97     13.58 o 
   1   2  25        0.70        3.68      5.40 o 
   2   2  25        0.46       -1.19      4.86 o 
   3   2  25        0.65       -0.05      5.00 o 
   4   2  25        2.58        1.39      5.11 o 
   5   2  25        0.37        1.58      5.97 o 
   6   2  25        8.94       10.50      6.44 o 
   7   2  25       16.39       10.75      6.88 o 
   8   2  25        0.15       -0.33      7.56 o 
   9   2  25        0.38        0.22     10.16 o 
   1   3  25       66.85       70.31      7.84 o 
   2   3  25        0.86       -3.28      5.40 o 
   3   3  25        9.68       -4.02      5.72 o 
   4   3  25        0.53        5.40      5.58 o 
   5   3  25       65.05       73.74      8.50 o 
   6   3  25        6.22        5.22      6.62 o 
   7   3  25        0.98       -6.12      6.52 o 
   8   3  25        0.85        5.31      8.11 o 
   9   3  25        0.04       -8.06      8.06 o 
   0   4  25       12.53       12.74      9.34 o 
   1   4  25       12.99        9.18      5.99 o 
   2   4  25        7.62       12.01      6.16 o 
   3   4  25        5.29       -1.85      5.71 o 
   4   4  25        0.79        8.98      6.31 o 
   5   4  25        0.30       -2.61      6.22 o 
   6   4  25        2.68        4.78      6.56 o 
   7   4  25        3.79        7.80      8.18 o 
   8   4  25        4.14       -8.07      8.07 o 
   9   4  25        2.63        5.55      9.03 o 
   1   5  25       26.74       20.47      6.40 o 
   2   5  25       26.14       35.65      7.51 o 
   3   5  25       15.25       27.26      6.83 o 
   4   5  25       14.00       10.05      6.55 o 
   5   5  25        0.01       11.83      6.65 o 
   6   5  25        9.40       12.30      8.26 o 
   7   5  25        0.42       -2.48      7.82 o 
   8   5  25        1.18       10.26      9.76 o 
   0   6  25       13.07        6.13      9.46 o 
   1   6  25       12.09       11.98      9.09 o 
   2   6  25        0.21        8.89      6.40 o 
   3   6  25        6.18        4.47      6.34 o 
   4   6  25       11.88        4.65      6.32 o 
   5   6  25        0.96        4.40      6.78 o 
   6   6  25        3.40        5.80      7.83 o 
   7   6  25        0.24       -7.80      7.80 o 
   8   6  25        0.33       -1.84      8.60 o 
   1   7  25        2.53        6.61      6.57 o 
   2   7  25        1.75       -3.48      6.31 o 
   3   7  25        0.00       -2.52      6.39 o 
   4   7  25        9.92       17.58      7.61 o 
   5   7  25        0.30        3.64      7.63 o 
   6   7  25        1.37       -7.44      7.44 o 
   7   7  25       12.57       14.69      9.06 o 
   0   8  25        3.38        3.28     11.54 o 
   1   8  25       10.44        6.03      6.55 o 
   2   8  25        1.69        4.82      7.07 o 
   3   8  25        0.34       -5.48      7.14 o 
   4   8  25        8.57        9.84      7.84 o 
   5   8  25        2.20       13.89      8.27 o 
   6   8  25        7.17        3.51      8.41 o 
   7   8  25        0.44       -6.74     11.47 o 
   1   9  25       15.61       21.79      8.10 o 
   2   9  25        0.11       -7.05      7.05 o 
   3   9  25        0.39        1.59      7.72 o 
   4   9  25        0.37        0.98      7.77 o 
   5   9  25        0.30        6.54      8.31 o 
   6   9  25        2.54       -7.29     11.67 o 
   0  10  25        4.92        7.73     12.24 o 
   1  10  25        0.92        0.82      7.85 o 
   2  10  25       13.94       12.60      8.10 o 
   3  10  25        0.23       -1.87      7.75 o 
   4  10  25        0.25       -4.39      7.79 o 
   1  11  25        0.00        2.99      7.81 o 
   2  11  25        0.02        5.91     12.68 o 
   0   0  26       15.42       16.11     20.53 o 
   1   0  26       12.24       15.75      7.31 o 
   2   0  26        8.76        6.60      6.83 o 
   3   0  26       72.52       87.78      9.90 o 
   4   0  26        0.04       10.46      9.06 o 
   5   0  26        0.68       -9.59      9.59 o 
   6   0  26        0.04        3.97     12.19 o 
   7   0  26       12.79        3.75     18.90 o 
   8   0  26        0.33       18.18     19.70 o 
   9   0  26        0.10       20.64     21.50 o 
   1   1  26        2.79       15.48      5.26 o 
   2   1  26       31.92       32.03      6.01 o 
   3   1  26        2.15        4.77      5.51 o 
   4   1  26        6.26        5.98      5.73 o 
   5   1  26       11.03        7.00      6.37 o 
   6   1  26       14.45       13.65      8.91 o 
   7   1  26        7.85       18.73      9.02 o 
   8   1  26        0.01       -0.09     10.66 o 
   9   1  26        6.92      -10.87     10.87 o 
   0   2  26       21.04       41.23     12.61 o 
   1   2  26       64.27       75.65      8.90 o 
   2   2  26       11.01        8.43      5.58 o 
   3   2  26        0.10       -5.10      5.10 o 
   4   2  26        7.32        5.64      5.90 o 
   5   2  26        0.75        0.04      6.28 o 
   6   2  26        6.30       17.07      6.77 o 
   7   2  26       26.76       42.70     10.12 o 
   8   2  26        0.28        5.01      9.83 o 
   9   2  26        0.01        1.52     21.57 o 
   1   3  26       28.16       23.94      7.48 o 
   2   3  26        0.93       -4.02      5.70 o 
   3   3  26        1.43        1.38      6.25 o 
   4   3  26        2.86       -1.27      6.17 o 
   5   3  26       32.33       31.33      7.15 o 
   6   3  26        2.96        1.46      7.07 o 
   7   3  26        0.05       -0.13      8.23 o 
   8   3  26        1.04       -5.32      8.41 o 
   0   4  26       45.66       30.00     11.09 o 
   1   4  26       27.37       23.37      6.80 o 
   2   4  26        4.48        6.04      6.87 o 
   3   4  26       32.39       34.85      7.28 o 
   4   4  26        0.35       10.29      6.70 o 
   5   4  26       18.95       15.62      7.55 o 
   6   4  26        0.63       -1.30      9.65 o 
   7   4  26        2.12       -2.27      9.59 o 
   8   4  26        0.71       12.42      8.94 o 
   1   5  26        3.59       -0.33      6.31 o 
   2   5  26        0.04        4.97      6.20 o 
   3   5  26        1.74        6.62      6.47 o 
   4   5  26        2.52        0.06      6.44 o 
   5   5  26       25.80       27.20      8.76 o 
   6   5  26       21.47       10.40      8.01 o 
   7   5  26        2.00       -0.60      8.06 o 
   8   5  26        6.48       10.03     10.38 o 
   0   6  26       72.17       78.57     17.82 o 
   1   6  26        8.03        6.84      6.76 o 
   2   6  26        0.36       -6.33      6.33 o 
   3   6  26       14.84       13.97      7.07 o 
   4   6  26        0.01       -6.74      6.74 o 
   5   6  26        0.86       -2.92      7.69 o 
   6   6  26       13.53       16.64      8.60 o 
   7   6  26        0.54        9.68      8.98 o 
   1   7  26        1.79        8.52      6.92 o 
   2   7  26       13.03        3.49      7.28 o 
   3   7  26        0.20       -0.74      7.44 o 
   4   7  26        0.84        9.52      8.17 o 
   5   7  26        0.15       11.98      8.26 o 
   6   7  26        3.49        0.56      8.43 o 
   0   8  26        0.08       -9.08     11.51 o 
   1   8  26       18.15       12.12      8.00 o 
   2   8  26        0.03        7.62      9.87 o 
   3   8  26        0.03       -4.92      9.62 o 
   4   8  26        5.71       14.28      8.39 o 
   5   8  26       10.05        6.48      8.44 o 
   6   8  26        5.45       -1.46     14.97 o 
   1   9  26        0.74        1.39      7.76 o 
   2   9  26        4.21        8.53      8.37 o 
   3   9  26        5.86       16.27      8.42 o 
   4   9  26       38.75       40.59      9.71 o 
   0  10  26        5.52        6.96     12.20 o 
   1  10  26       14.19       16.85      8.96 o 
   2  10  26        0.05       18.72      8.51 o 
   3  10  26        0.02        2.82     18.25 o 
   1   1  27       15.59       18.86      6.49 o 
   2   1  27        1.09       -2.12      6.19 o 
   3   1  27        9.51       13.83      6.16 o 
   4   1  27       18.84       14.11      6.28 o 
   5   1  27       37.28       41.46      8.71 o 
   6   1  27        0.96        0.03      8.11 o 
   7   1  27       18.53       36.93     12.35 o 
   8   1  27        4.69       13.33     11.35 o 
   0   2  27      104.37      107.37     14.41 o 
   1   2  27       69.59       76.07      9.27 o 
   2   2  27        0.05        3.60      6.19 o 
   3   2  27        1.37        4.21      6.00 o 
   4   2  27        1.77        4.08      6.34 o 
   5   2  27       10.98       14.51      7.39 o 
   6   2  27        0.41        1.41      7.33 o 
   7   2  27        4.15       -0.70      8.68 o 
   8   2  27        0.04       -6.09     14.04 o 
   1   3  27       11.44        7.62      7.61 o 
   2   3  27       21.79       30.54      7.28 o 
   3   3  27        5.74       13.03      6.77 o 
   4   3  27        1.45       -6.58      6.58 o 
   5   3  27        1.68       -0.13      8.03 o 
   6   3  27       10.81       19.13      8.67 o 
   7   3  27        2.13        2.49      8.73 o 
   8   3  27        0.04        1.73     19.55 o 
   0   4  27        0.11       16.02     10.62 o 
   1   4  27        5.44       16.70      8.64 o 
   2   4  27       16.12       11.97      6.86 o 
   3   4  27        4.58       16.48      6.86 o 
   4   4  27        9.03       13.83      7.13 o 
   5   4  27        1.90        2.76      8.19 o 
   6   4  27       16.62       12.45      9.96 o 
   7   4  27        9.39        0.84     10.15 o 
   1   5  27       10.63       22.50      7.80 o 
   2   5  27        3.11       -4.62      6.52 o 
   3   5  27       32.87       43.20      8.16 o 
   4   5  27        0.55        5.92      7.39 o 
   5   5  27        0.26       -2.31      7.84 o 
   6   5  27        8.67       17.67      8.82 o 
   7   5  27        0.72        0.37     10.10 o 
   0   6  27       10.31       14.12     10.96 o 
   1   6  27       11.80       15.77      7.27 o 
   2   6  27        9.42       15.46      7.48 o 
   3   6  27        0.91       -6.44      7.75 o 
   4   6  27        0.79       -5.09      7.73 o 
   5   6  27        1.79       -6.53      8.24 o 
   6   6  27        0.29       -6.10      8.40 o 
   1   7  27        0.40       -2.25      7.65 o 
   2   7  27        5.10       -3.31      7.80 o 
   3   7  27        0.01       -7.08      7.08 o 
   4   7  27        5.00       10.34      8.33 o 
   5   7  27        3.86       19.03      9.32 o 
   0   8  27        1.48        8.00     12.24 o 
   1   8  27       23.32       17.62      8.85 o 
   2   8  27        3.67       11.03      8.28 o 
   3   8  27       10.93       16.40      8.99 o 
   4   8  27        1.50       13.07      8.65 o 
   1   9  27       14.92       20.01     10.78 o 
   2   9  27        1.48       16.87      9.58 o 
   3   9  27        9.51       21.08     23.34 o 
   0   0  28        4.70      -10.87     10.87 o 
   1   0  28       88.17       98.33     13.56 o 
   2   0  28       44.21       54.56     14.14 o 
   3   0  28        0.45       -3.76     12.48 o 
   4   0  28       10.73       -2.50     12.58 o 
   5   0  28        5.86        2.93     14.19 o 
   6   0  28        0.54       -6.28     15.66 o 
   7   0  28        4.24      -10.53     16.09 o 
   1   1  28        6.56       11.71      7.07 o 
   2   1  28       15.51       14.49      7.28 o 
   3   1  28        3.63       10.48      7.01 o 
   4   1  28        0.04       -1.59      7.20 o 
   5   1  28        1.71        0.61      8.35 o 
   6   1  28        0.26        4.57      9.48 o 
   7   1  28        0.04       -6.30     18.11 o 
   0   2  28        0.16        8.86     10.23 o 
   1   2  28        7.63       13.34      7.58 o 
   2   2  28        0.97        8.56      7.49 o 
   3   2  28       21.05       31.97      8.13 o 
   4   2  28       22.19       20.73      7.48 o 
   5   2  28       15.38       24.10      8.64 o 
   6   2  28        0.12        7.43     10.07 o 
   7   2  28        3.60       10.69     11.79 o 
   1   3  28        1.07       12.62      7.54 o 
   2   3  28        2.89        9.05      6.79 o 
   3   3  28        0.08        4.71      6.90 o 
   4   3  28        7.20        3.31      7.66 o 
   5   3  28        0.08        4.70      9.05 o 
   6   3  28        3.03       21.92     10.45 o 
   7   3  28        4.72       12.89     11.96 o 
   0   4  28       31.33       42.61     11.73 o 
   1   4  28        1.36        4.34      7.11 o 
   2   4  28        3.80        9.65      8.67 o 
   3   4  28        0.61       -0.12      7.18 o 
   4   4  28        0.11        4.75      7.84 o 
   5   4  28        9.46        3.84      8.75 o 
   6   4  28       11.09       14.48     10.14 o 
   1   5  28        1.08        6.42      7.99 o 
   2   5  28        2.49        9.24      8.24 o 
   3   5  28        1.12        2.40      8.12 o 
   4   5  28        3.80       15.25      8.91 o 
   5   5  28        9.90       22.01      9.42 o 
   6   5  28        1.93        0.86     12.59 o 
   0   6  28       20.83       15.09     13.05 o 
   1   6  28        1.50        1.64      9.11 o 
   2   6  28       19.51       23.08      9.14 o 
   3   6  28       13.14       13.30      8.75 o 
   4   6  28       18.94       30.90      9.80 o 
   5   6  28        8.07       11.61      8.98 o 
   1   7  28        0.04       -3.47      9.03 o 
   2   7  28        0.03       -0.67      8.64 o 
   3   7  28        5.35        9.90      8.66 o 
   4   7  28        0.36       12.23      9.31 o 
   0   8  28        0.54        7.78     12.87 o 
   1   8  28        3.28        6.17      9.57 o 
   2   8  28        0.85        8.47      8.59 o 
   1   1  29       21.08       23.58      9.78 o 
   2   1  29        1.69       14.16      9.08 o 
   3   1  29        2.92       11.44      9.27 o 
   4   1  29        1.92        9.23      9.54 o 
   5   1  29        4.08       -7.60     20.49 o 
   6   1  29        6.40       14.41     13.56 o 
   0   2  29        1.13       10.05     11.28 o 
   1   2  29        0.55        1.96      7.32 o 
   2   2  29       13.40       15.87      9.28 o 
   3   2  29        0.21       -1.76      7.59 o 
   4   2  29        4.85        2.41      8.22 o 
   5   2  29        0.00       -8.29      8.29 o 
   6   2  29        1.03       13.26     11.62 o 
   1   3  29        4.56        8.37      7.71 o 
   2   3  29        9.83       13.50      7.95 o 
   3   3  29        0.50        3.10      7.73 o 
   4   3  29        0.05        6.03      9.69 o 
   5   3  29        0.10       -8.77      8.77 o 
   0   4  29       12.31       30.46     13.80 o 
   1   4  29        9.03       -2.05      9.27 o 
   2   4  29        0.70       10.59      9.35 o 
   3   4  29        2.97        6.21      8.85 o 
   4   4  29        0.40        0.24      8.34 o 
   5   4  29        0.07       15.11     10.52 o 
   1   5  29        5.23        7.60      9.39 o 
   2   5  29       23.07       16.05      8.85 o 
   3   5  29        0.87        8.54      8.79 o 
   4   5  29        0.08        5.57      8.78 o 
   0   6  29       34.45       37.81     18.54 o 
   1   6  29        2.10       -0.66      9.49 o 
   2   6  29        3.30        4.48      8.79 o 
   3   6  29        0.20        4.57      8.85 o 
   1   7  29        0.01       -3.09      9.25 o 
   2   7  29        0.19        5.91     15.55 o 
   1   0  30       10.03       20.42     17.46 o 
   2   0  30       13.21       31.53     19.26 o 
   3   0  30        2.26       16.52     18.83 o 
   4   0  30        2.52        1.01     18.83 o 
   5   0  30        0.01       -4.11     19.26 o 
   1   1  30        0.06        8.27     10.60 o 
   2   1  30        2.78       -6.13     12.57 o 
   3   1  30        1.74      -11.98     17.53 o 
   4   1  30        1.20        2.38     12.78 o 
   0   2  30       13.70       24.19     11.96 o 
   1   2  30        1.16       17.54      9.20 o 
   2   2  30        4.76       21.80     11.91 o 
   3   2  30       25.38       29.07     12.47 o 
   4   2  30        0.03        9.70     11.89 o 
   1   3  30       13.67       19.91     12.82 o 
   2   3  30        0.76        7.56     10.24 o 
   3   3  30        2.16       -4.89      9.28 o 
   4   3  30        7.86       15.34     11.07 o 
   0   4  30        2.75       -9.69     15.15 o 
   1   4  30        2.20       -1.04      9.02 o 
   2   4  30        0.03        0.64      9.47 o 
   3   4  30        1.38       -0.45      8.84 o 
   1   5  30        0.11       15.97     10.10 o 
   2   5  30        0.81       -5.46      9.56 o 
   1   1  31        4.80       -0.79     18.47 o 
   2   1  31        0.33        3.97     18.76 o 
   0   2  31        0.00       -6.93     19.19 o 
   1   2  31       11.81       13.30     14.59 o 
   2   2  31        4.58        1.67     16.49 o 
   1   3  31        3.03       -6.31     14.22 o 
                                                 
